# Supplementary material for: Identification of RyR2-PBmice and the effects of transposon insertional mutagenesis of the RyR2 gene on cardiac function in mice
Source: PeerJ. 2019 May 16;7:e6942. doi: 10.7717/peerj.6942 (PMC6526016; doi:10.7717/peerj.6942)
Supplement: Dataset S2 — Indexes of the phosphocreatine kinase (CK), lactate dehydrogenase (LDH), alanine aminotransferase (ALT) and aspartate aminotransferase (AST) in RyR2-PBmice and WTmice. [file peerj-07-6942-s002.xlsx]

## Sheet: 心肌酶谱
CK（U/L）				LDH（U/L）				AST（U/L）				ALT（U/L）
	WT	PB			WT	PB			WT	PB			WT	PB
1	1960	3576		1	1795	1848		1	183	284		1	58	77
2	2967	5833		2	1841	1981		2	232	410		2	61	99
3	4497	3835		3	1435	1832		3	292	274		3	86	81
4	3287	2463		4	1679	1695		4	268	308		4	64	74
5	2594	2379		5	1768	1837		5	199	289		5	73	63
6	3769	4251		6	1589	1732		6	247	213		6	69	82
Average	3179	3722.83			1684.5	1820.83			236.833	296.333			68.5	79.3333
STDEV	891.069	1277.42			151.707	100.502			41.1603	64.3511			10.1341	11.8096
