# Supplementary material for: Identification of RyR2-PBmice and the effects of transposon insertional mutagenesis of the RyR2 gene on cardiac function in mice
Source: PeerJ. 2019 May 16;7:e6942. doi: 10.7717/peerj.6942 (PMC6526016; doi:10.7717/peerj.6942)
Supplement: Dataset S6 — Western blot analysis of RyR2 and the related proteins regulating Ca2+ and ATP concentration in the heart tissues. [file peerj-07-6942-s006.zip]

Archive with 10 entries (9 files):
- figure 10/
- figure 10/COX.tif
- figure 10/GNB3.tif
- figure 10/LGR5.tif
- figure 10/NPPB.tif
- figure 10/PMCA.tif
- figure 10/RFP.tif
- figure 10/RYR.tif
- figure 10/UPC1.tif
- figure 10/a┬-actin.tif
