# Supplementary material for: Identification of RyR2-PBmice and the effects of transposon insertional mutagenesis of the RyR2 gene on cardiac function in mice
Source: PeerJ. 2019 May 16;7:e6942. doi: 10.7717/peerj.6942 (PMC6526016; doi:10.7717/peerj.6942)
Supplement: Dataset S7 — Raw data of the the differentially expressed genes in cardiac transcriptome between the WTmice and the RyR2-PBmice. [file peerj-07-6942-s007.xlsx]

## Sheet: DESeq-Sample_WT1-vs-Sample_PB1
id	baseMean	baseMean_Sample_WT1	baseMean_Sample_PB1	foldChange	log2FoldChange	pval	padj	fpkm_Sample_WT1	fpkm_Sample_PB1	Name	biotype	description	havana_gene	GO_id	GO_term	pathway	pathway_description
ENSMUSG00000000001	668.353	592.314	744.392	1.25675	0.329701	0.038076	1	8.17734	9.79124	Gnai3	protein_coding	guanine nucleotide binding protein (G protein), alpha inhibiting 3 [Source:MGI Symbol;Acc:MGI:95773]	OTTMUSG00000007197	GO:0000166,GO:0001664,GO:0003924,GO:0004871,GO:0005515,GO:0005525,GO:0005737,GO:0005765,GO:0005794,GO:0005813,GO:0005834,GO:0005856,GO:0005886,GO:0006906,GO:0007049,GO:0007165,GO:0007186,GO:0007188,GO:0007193,GO:0007212,GO:0008016,GO:0016020,GO:0019001,GO:0019003,GO:0019904,GO:0030496,GO:0031683,GO:0031821,GO:0032794,GO:0042588,GO:0045121,GO:0046039,GO:0046872,GO:0051301,GO:0070062	nucleotide binding|G-protein coupled receptor binding|GTPase activity|signal transducer activity|protein binding|GTP binding|cytoplasm|lysosomal membrane|Golgi apparatus|centrosome|heterotrimeric G-protein complex|cytoskeleton|plasma membrane|vesicle fusion|cell cycle|signal transduction|G-protein coupled receptor signaling pathway|adenylate cyclase-modulating G-protein coupled receptor signaling…	path:mmu04015,path:mmu04071,path:mmu04024,path:mmu04022,path:mmu04530,path:mmu04540,path:mmu04611,path:mmu04670,path:mmu04062,path:mmu04923,path:mmu04915,path:mmu04914,path:mmu04921,path:mmu04916,path:mmu04924,path:mmu04261,path:mmu04971,path:mmu04724,path:mmu04727,path:mmu04725,path:mmu04728,path:mmu04726,path:mmu04730,path:mmu04723,path:mmu04360,path:mmu04713,path:mmu05200,path:mmu05012,path:mm…	Rap1 signaling pathway|Sphingolipid signaling pathway|cAMP signaling pathway|cGMP - PKG signaling pathway|Tight junction|Gap junction|Platelet activation|Leukocyte transendothelial migration|Chemokine signaling pathway|Regulation of lipolysis in adipocyte|Estrogen signaling pathway|Progesterone-mediated oocyte maturation|Oxytocin signaling pathway|Melanogenesis|Renin secretion|Adrenergic signalin…
ENSMUSG00000000003	0	0	0					0	0	Pbsn	protein_coding	probasin [Source:MGI Symbol;Acc:MGI:1860484]	OTTMUSG00000017891	GO:0005215,GO:0005549,GO:0005576,GO:0006810	transporter activity|odorant binding|extracellular region|transport
ENSMUSG00000000028	76.7613	73.2544	80.2682	1.09575	0.131914	0.752863	1	1.26044	1.39144	Cdc45	protein_coding	cell division cycle 45 [Source:MGI Symbol;Acc:MGI:1338073]	OTTMUSG00000026176	GO:0000727,GO:0003682,GO:0003688,GO:0003697,GO:0005634,GO:0005656,GO:0005813,GO:0006260,GO:0006267,GO:0006270,GO:0007049,GO:0031261,GO:0031298,GO:0031938,GO:0043138,GO:1900087,GO:1902977	double-strand break repair via break-induced replication|chromatin binding|DNA replication origin binding|single-stranded DNA binding|nucleus|nuclear pre-replicative complex|centrosome|DNA replication|pre-replicative complex assembly involved in nuclear cell cycle DNA replication|DNA replication initiation|cell cycle|DNA replication preinitiation complex|replication fork protection complex|regula…	path:mmu04110	Cell cycle
ENSMUSG00000000037	21.7045	15.6974	27.7117	1.76537	0.81997	0.241148	1	0.082766	0.141381	Scml2	protein_coding	sex comb on midleg-like 2 (Drosophila) [Source:MGI Symbol;Acc:MGI:1340042]	OTTMUSG00000019586	GO:0003674,GO:0005575,GO:0008150	molecular_function|cellular_component|biological_process
ENSMUSG00000000049	0.477787	0	0.955574	Inf	Inf	1	1	0	0.0297222	Apoh	protein_coding	apolipoprotein H [Source:MGI Symbol;Acc:MGI:88058]	OTTMUSG00000003129	GO:0001937,GO:0001948,GO:0005543,GO:0005576,GO:0005615,GO:0005737,GO:0005886,GO:0006641,GO:0007596,GO:0007597,GO:0008201,GO:0008289,GO:0009986,GO:0010596,GO:0010898,GO:0016525,GO:0030193,GO:0030195,GO:0031012,GO:0031100,GO:0031639,GO:0033033,GO:0034197,GO:0034361,GO:0034364,GO:0034392,GO:0042627,GO:0042802,GO:0051006,GO:0051917,GO:0051918,GO:0060230,GO:0060268,GO:0070062	negative regulation of endothelial cell proliferation|glycoprotein binding|phospholipid binding|extracellular region|extracellular space|cytoplasm|plasma membrane|triglyceride metabolic process|blood coagulation|blood coagulation, intrinsic pathway|heparin binding|lipid binding|cell surface|negative regulation of endothelial cell migration|positive regulation of triglyceride catabolic process|neg…
ENSMUSG00000000056	2476.59	2270.89	2682.3	1.18117	0.240213	0.118074	1	21.9045	25.4035	Narf	protein_coding	nuclear prelamin A recognition factor [Source:MGI Symbol;Acc:MGI:1914858]	OTTMUSG00000004296	GO:0005521,GO:0005634,GO:0005638,GO:0008150,GO:0031981	lamin binding|nucleus|lamin filament|biological_process|nuclear lumen
ENSMUSG00000000058	1843.42	1586.48	2100.35	1.32391	0.404801	0.00703926	0.686903	20.6442	25.972	Cav2	protein_coding	caveolin 2 [Source:MGI Symbol;Acc:MGI:107571]	OTTMUSG00000024026	GO:0000149,GO:0001937,GO:0001938,GO:0002080,GO:0005622,GO:0005634,GO:0005635,GO:0005637,GO:0005737,GO:0005783,GO:0005794,GO:0005811,GO:0005829,GO:0005886,GO:0005887,GO:0005901,GO:0005925,GO:0006897,GO:0006906,GO:0007005,GO:0007029,GO:0007268,GO:0008285,GO:0008286,GO:0009986,GO:0016020,GO:0016050,GO:0019065,GO:0019901,GO:0019905,GO:0030133,GO:0030512,GO:0030674,GO:0031234,GO:0031410,GO:0031435,GO:…	SNARE binding|negative regulation of endothelial cell proliferation|positive regulation of endothelial cell proliferation|acrosomal membrane|intracellular|nucleus|nuclear envelope|nuclear inner membrane|cytoplasm|endoplasmic reticulum|Golgi apparatus|lipid particle|cytosol|plasma membrane|integral component of plasma membrane|caveola|focal adhesion|endocytosis|vesicle fusion|mitochondrion organiz…	path:mmu04144,path:mmu04510,path:mmu05205,path:mmu05100	Endocytosis|Focal adhesion|Proteoglycans in cancer|Bacterial invasion of epithelial cells
ENSMUSG00000000078	1738.82	1675.43	1802.21	1.07567	0.105236	0.483873	1	17.5715	18.2535	Klf6	protein_coding	Kruppel-like factor 6 [Source:MGI Symbol;Acc:MGI:1346318]		GO:0003676,GO:0003677,GO:0003690,GO:0003700,GO:0005634,GO:0005737,GO:0006351,GO:0006355,GO:0019221,GO:0045944,GO:0046872	nucleic acid binding|DNA binding|double-stranded DNA binding|transcription factor activity, sequence-specific DNA binding|nucleus|cytoplasm|transcription, DNA-templated|regulation of transcription, DNA-templated|cytokine-mediated signaling pathway|positive regulation of transcription from RNA polymerase II promoter|metal ion binding
ENSMUSG00000000085	761.788	752.427	771.148	1.02488	0.0354564	0.827293	1	8.18602	8.60328	Scmh1	protein_coding	sex comb on midleg homolog 1 [Source:MGI Symbol;Acc:MGI:1352762]	OTTMUSG00000008809	GO:0005515,GO:0005634,GO:0006338,GO:0006351,GO:0006355,GO:0007275,GO:0007283,GO:0009952,GO:0010369,GO:0045892	protein binding|nucleus|chromatin remodeling|transcription, DNA-templated|regulation of transcription, DNA-templated|multicellular organism development|spermatogenesis|anterior/posterior pattern specification|chromocenter|negative regulation of transcription, DNA-templated
ENSMUSG00000000088	7598.6	7685.43	7511.77	0.977404	-0.0329738	0.859595	1	922.477	921.144	Cox5a	protein_coding	cytochrome c oxidase subunit Va [Source:MGI Symbol;Acc:MGI:88474]		GO:0004129,GO:0005739,GO:0005743,GO:0005751,GO:0006123,GO:0016020,GO:0043209,GO:0046872,GO:0070062	cytochrome-c oxidase activity|mitochondrion|mitochondrial inner membrane|mitochondrial respiratory chain complex IV|mitochondrial electron transport, cytochrome c to oxygen|membrane|myelin sheath|metal ion binding|extracellular exosome	path:mmu00190,path:mmu04260,path:mmu05010,path:mmu05012,path:mmu05016,path:mmu04932	Oxidative phosphorylation|Cardiac muscle contraction|Alzheimer's disease|Parkinson's disease|Huntington's disease|Non-alcoholic fatty liver disease (NAFLD)
ENSMUSG00000000093	162.691	170.578	154.803	0.90752	-0.139999	0.616877	1	2.71059	2.78441	Tbx2	protein_coding	T-box 2 [Source:MGI Symbol;Acc:MGI:98494]	OTTMUSG00000001028	GO:0000122,GO:0000978,GO:0001078,GO:0003007,GO:0003148,GO:0003151,GO:0003203,GO:0003256,GO:0003677,GO:0003700,GO:0005515,GO:0005634,GO:0005667,GO:0006351,GO:0006355,GO:0007219,GO:0007275,GO:0007521,GO:0007569,GO:0008284,GO:0035909,GO:0036302,GO:0042733,GO:0043565,GO:0045892,GO:0048596,GO:0048738,GO:0060021,GO:0060045,GO:0060465,GO:0060560,GO:0060596,GO:0090398,GO:1901208,GO:1901211	negative regulation of transcription from RNA polymerase II promoter|RNA polymerase II core promoter proximal region sequence-specific DNA binding|transcriptional repressor activity, RNA polymerase II core promoter proximal region sequence-specific binding|heart morphogenesis|outflow tract septum morphogenesis|outflow tract morphogenesis|endocardial cushion morphogenesis|regulation of transcripti…
ENSMUSG00000000094	0	0	0					0	0	Tbx4	protein_coding	T-box 4 [Source:MGI Symbol;Acc:MGI:102556]	OTTMUSG00000001043	GO:0001525,GO:0002009,GO:0003677,GO:0003700,GO:0005515,GO:0005634,GO:0006351,GO:0006355,GO:0007275,GO:0030324,GO:0030326,GO:0035108,GO:0048705	angiogenesis|morphogenesis of an epithelium|DNA binding|transcription factor activity, sequence-specific DNA binding|protein binding|nucleus|transcription, DNA-templated|regulation of transcription, DNA-templated|multicellular organism development|lung development|embryonic limb morphogenesis|limb morphogenesis|skeletal system morphogenesis
ENSMUSG00000000103	0	0	0					0	0	Zfy2	protein_coding	zinc finger protein 2, Y-linked [Source:MGI Symbol;Acc:MGI:99213]	OTTMUSG00000045372	GO:0000977,GO:0003676,GO:0003677,GO:0003700,GO:0005634,GO:0006351,GO:0006355,GO:0007275,GO:0046872	RNA polymerase II regulatory region sequence-specific DNA binding|nucleic acid binding|DNA binding|transcription factor activity, sequence-specific DNA binding|nucleus|transcription, DNA-templated|regulation of transcription, DNA-templated|multicellular organism development|metal ion binding
ENSMUSG00000000120	12.5356	13.6044	11.4669	0.842882	-0.246598	0.8706	1	0.184058	0.15876	Ngfr	protein_coding	nerve growth factor receptor (TNFR superfamily, member 16) [Source:MGI Symbol;Acc:MGI:97323]	OTTMUSG00000001661	GO:0001540,GO:0005031,GO:0005035,GO:0005168,GO:0005515,GO:0005634,GO:0005635,GO:0005737,GO:0005739,GO:0005791,GO:0005794,GO:0005886,GO:0005887,GO:0005911,GO:0006886,GO:0006915,GO:0006954,GO:0006955,GO:0007165,GO:0007275,GO:0007399,GO:0007411,GO:0007417,GO:0009611,GO:0009897,GO:0009986,GO:0010468,GO:0010941,GO:0010976,GO:0010977,GO:0016020,GO:0016021,GO:0016048,GO:0016525,GO:0017137,GO:0019233,GO:…	beta-amyloid binding|tumor necrosis factor-activated receptor activity|death receptor activity|neurotrophin TRKA receptor binding|protein binding|nucleus|nuclear envelope|cytoplasm|mitochondrion|rough endoplasmic reticulum|Golgi apparatus|plasma membrane|integral component of plasma membrane|cell-cell junction|intracellular protein transport|apoptotic process|inflammatory response|immune response…	path:mmu04014,path:mmu04015,path:mmu04151,path:mmu04060,path:mmu04215,path:mmu04722,path:mmu05202	Ras signaling pathway|Rap1 signaling pathway|PI3K-Akt signaling pathway|Cytokine-cytokine receptor interaction|Apoptosis - multiple species|Neurotrophin signaling pathway|Transcriptional misregulation in cancers
ENSMUSG00000000125	0	0	0					0	0	Wnt3	protein_coding	wingless-type MMTV integration site family, member 3 [Source:MGI Symbol;Acc:MGI:98955]	OTTMUSG00000003018	GO:0000902,GO:0001707,GO:0005102,GO:0005109,GO:0005515,GO:0005576,GO:0005578,GO:0005615,GO:0005737,GO:0007165,GO:0007267,GO:0007275,GO:0007276,GO:0007411,GO:0009887,GO:0009948,GO:0009950,GO:0009952,GO:0010628,GO:0016055,GO:0019904,GO:0030177,GO:0035115,GO:0035116,GO:0044338,GO:0044339,GO:0045165,GO:0048018,GO:0048646,GO:0048697,GO:0048843,GO:0060064,GO:0060070,GO:0060173,GO:0060174,GO:0060323	cell morphogenesis|mesoderm formation|receptor binding|frizzled binding|protein binding|extracellular region|proteinaceous extracellular matrix|extracellular space|cytoplasm|signal transduction|cell-cell signaling|multicellular organism development|gamete generation|axon guidance|organ morphogenesis|anterior/posterior axis specification|dorsal/ventral axis specification|anterior/posterior pattern…	path:mmu04310,path:mmu04390,path:mmu04550,path:mmu04916,path:mmu05200,path:mmu05206,path:mmu05205,path:mmu05217,path:mmu05166	Wnt signaling pathway|Hippo signaling pathway|Signaling pathways regulating pluripotency of stem cells|Melanogenesis|Pathways in cancer|MicroRNAs in cancer|Proteoglycans in cancer|Basal cell carcinoma|HTLV-I infection
ENSMUSG00000000126	148.585	153.834	143.336	0.931757	-0.101974	0.734486	1	2.20879	2.04334	Wnt9a	protein_coding	wingless-type MMTV integration site family, member 9A [Source:MGI Symbol;Acc:MGI:2446084]	OTTMUSG00000005790	GO:0005102,GO:0005109,GO:0005515,GO:0005576,GO:0005578,GO:0005615,GO:0007093,GO:0007275,GO:0008285,GO:0016055,GO:0030182,GO:0032331,GO:0035115,GO:0043154,GO:0045165,GO:0045597,GO:0045880,GO:0048704,GO:0048856,GO:0060070,GO:0060548,GO:0061037,GO:0070062	receptor binding|frizzled binding|protein binding|extracellular region|proteinaceous extracellular matrix|extracellular space|mitotic cell cycle checkpoint|multicellular organism development|negative regulation of cell proliferation|Wnt signaling pathway|neuron differentiation|negative regulation of chondrocyte differentiation|embryonic forelimb morphogenesis|negative regulation of cysteine-type …	path:mmu04310,path:mmu04390,path:mmu04550,path:mmu04916,path:mmu05200,path:mmu05205,path:mmu05217,path:mmu05166	Wnt signaling pathway|Hippo signaling pathway|Signaling pathways regulating pluripotency of stem cells|Melanogenesis|Pathways in cancer|Proteoglycans in cancer|Basal cell carcinoma|HTLV-I infection
ENSMUSG00000000127	326.862	298.25	355.474	1.19186	0.25322	0.206557	1	2.845	3.18695	Fer	protein_coding	fer (fms/fps related) protein kinase [Source:MGI Symbol;Acc:MGI:105917]		GO:0000166,GO:0000226,GO:0000278,GO:0000790,GO:0001932,GO:0003779,GO:0004672,GO:0004713,GO:0004715,GO:0005102,GO:0005154,GO:0005515,GO:0005524,GO:0005634,GO:0005737,GO:0005856,GO:0005886,GO:0006468,GO:0006935,GO:0007155,GO:0007165,GO:0007173,GO:0008092,GO:0008157,GO:0008283,GO:0008284,GO:0008289,GO:0010591,GO:0010762,GO:0015629,GO:0015630,GO:0016020,GO:0016301,GO:0016310,GO:0016740,GO:0017137,GO:…	nucleotide binding|microtubule cytoskeleton organization|mitotic cell cycle|nuclear chromatin|regulation of protein phosphorylation|actin binding|protein kinase activity|protein tyrosine kinase activity|non-membrane spanning protein tyrosine kinase activity|receptor binding|epidermal growth factor receptor binding|protein binding|ATP binding|nucleus|cytoplasm|cytoskeleton|plasma membrane|protein …	path:mmu04520	Adherens junction
ENSMUSG00000000131	1065.68	1258.93	872.439	0.693001	-0.52907	0.000413941	0.122614	10.126	6.92574	Xpo6	protein_coding	exportin 6 [Source:MGI Symbol;Acc:MGI:2429950]	OTTMUSG00000036479	GO:0005634,GO:0005730,GO:0005737,GO:0005886,GO:0006611,GO:0006810,GO:0006886,GO:0008536,GO:0008565,GO:0015031	nucleus|nucleolus|cytoplasm|plasma membrane|protein export from nucleus|transport|intracellular protein transport|Ran GTPase binding|protein transporter activity|protein transport
ENSMUSG00000000134	390.062	389.295	390.83	1.00394	0.00567768	0.991542	1	4.61113	4.86758	Tfe3	protein_coding	transcription factor E3 [Source:MGI Symbol;Acc:MGI:98511]	OTTMUSG00000017822	GO:0000978,GO:0001077,GO:0002250,GO:0002376,GO:0003677,GO:0003700,GO:0005634,GO:0005654,GO:0005667,GO:0005737,GO:0006351,GO:0006355,GO:0006959,GO:0044212,GO:0045670,GO:0045785,GO:0045893,GO:0045944,GO:0046982,GO:0046983	RNA polymerase II core promoter proximal region sequence-specific DNA binding|transcriptional activator activity, RNA polymerase II core promoter proximal region sequence-specific binding|adaptive immune response|immune system process|DNA binding|transcription factor activity, sequence-specific DNA binding|nucleus|nucleoplasm|transcription factor complex|cytoplasm|transcription, DNA-templated|reg…	path:mmu05202	Transcriptional misregulation in cancers
ENSMUSG00000000142	86.8171	84.7658	88.8684	1.0484	0.0681883	0.879846	1	0.785963	0.77862	Axin2	protein_coding	axin2 [Source:MGI Symbol;Acc:MGI:1270862]	OTTMUSG00000003199	GO:0001756,GO:0001934,GO:0001957,GO:0003139,GO:0003413,GO:0005096,GO:0005515,GO:0005634,GO:0005654,GO:0005737,GO:0005794,GO:0005813,GO:0005881,GO:0005886,GO:0005938,GO:0006355,GO:0008013,GO:0008219,GO:0008283,GO:0008285,GO:0009950,GO:0010718,GO:0010942,GO:0014069,GO:0015630,GO:0016023,GO:0016055,GO:0019899,GO:0019901,GO:0030111,GO:0030282,GO:0030877,GO:0031625,GO:0032423,GO:0034613,GO:0035412,GO:…	somitogenesis|positive regulation of protein phosphorylation|intramembranous ossification|secondary heart field specification|chondrocyte differentiation involved in endochondral bone morphogenesis|GTPase activator activity|protein binding|nucleus|nucleoplasm|cytoplasm|Golgi apparatus|centrosome|cytoplasmic microtubule|plasma membrane|cell cortex|regulation of transcription, DNA-templated|beta-ca…	path:mmu04310,path:mmu04390,path:mmu04550,path:mmu05200,path:mmu05210,path:mmu05217,path:mmu05213	Wnt signaling pathway|Hippo signaling pathway|Signaling pathways regulating pluripotency of stem cells|Pathways in cancer|Colorectal cancer|Basal cell carcinoma|Endometrial cancer
ENSMUSG00000000148	257.743	268.948	246.538	0.916675	-0.125518	0.579075	1	2.66876	2.70323	Brat1	protein_coding	BRCA1-associated ATM activator 1 [Source:MGI Symbol;Acc:MGI:1891679]	OTTMUSG00000024801	GO:0001934,GO:0005634,GO:0005737,GO:0006006,GO:0006915,GO:0006974,GO:0008283,GO:0010212,GO:0016020,GO:0016049,GO:0016477,GO:0051646	positive regulation of protein phosphorylation|nucleus|cytoplasm|glucose metabolic process|apoptotic process|cellular response to DNA damage stimulus|cell proliferation|response to ionizing radiation|membrane|cell growth|cell migration|mitochondrion localization
ENSMUSG00000000149	3555.36	3490.05	3620.67	1.03743	0.0530098	0.743286	1	53.2747	56.5118	Gna12	protein_coding	guanine nucleotide binding protein, alpha 12 [Source:MGI Symbol;Acc:MGI:95767]	OTTMUSG00000024795	GO:0000166,GO:0001664,GO:0001701,GO:0003924,GO:0004871,GO:0005525,GO:0005834,GO:0005925,GO:0007165,GO:0007186,GO:0007188,GO:0007264,GO:0007266,GO:0008360,GO:0010762,GO:0016020,GO:0019001,GO:0030154,GO:0031526,GO:0031683,GO:0031752,GO:0032006,GO:0032434,GO:0035556,GO:0042733,GO:0046872	nucleotide binding|G-protein coupled receptor binding|in utero embryonic development|GTPase activity|signal transducer activity|GTP binding|heterotrimeric G-protein complex|focal adhesion|signal transduction|G-protein coupled receptor signaling pathway|adenylate cyclase-modulating G-protein coupled receptor signaling pathway|small GTPase mediated signal transduction|Rho protein signal transductio…	path:mmu04010,path:mmu04072,path:mmu04071,path:mmu04022,path:mmu04810,path:mmu04270,path:mmu04730,path:mmu05200	MAPK signaling pathway|Phospholipase D signaling pathway|Sphingolipid signaling pathway|cGMP - PKG signaling pathway|Regulation of actin cytoskeleton|Vascular smooth muscle contraction|Long-term depression|Pathways in cancer
ENSMUSG00000000154	10.9659	10.4649	11.4669	1.09575	0.131914	1	1	0.196986	0.334845	Slc22a18	protein_coding	solute carrier family 22 (organic cation transporter), member 18 [Source:MGI Symbol;Acc:MGI:1336884]	OTTMUSG00000025376	GO:0005215,GO:0005635,GO:0005737,GO:0005886,GO:0005887,GO:0006810,GO:0006811,GO:0006820,GO:0008514,GO:0015238,GO:0015293,GO:0015893,GO:0016020,GO:0016021,GO:0016324,GO:0031625,GO:0055085	transporter activity|nuclear envelope|cytoplasm|plasma membrane|integral component of plasma membrane|transport|ion transport|anion transport|organic anion transmembrane transporter activity|drug transmembrane transporter activity|symporter activity|drug transport|membrane|integral component of membrane|apical plasma membrane|ubiquitin protein ligase binding|transmembrane transport
ENSMUSG00000000157	0	0	0					0	0	Itgb2l	protein_coding	integrin beta 2-like [Source:MGI Symbol;Acc:MGI:1277979]	OTTMUSG00000020391	GO:0005886,GO:0006954,GO:0007229,GO:0016020,GO:0016021,GO:0030141	plasma membrane|inflammatory response|integrin-mediated signaling pathway|membrane|integral component of membrane|secretory granule	path:mmu04015,path:mmu04390,path:mmu04514,path:mmu04145,path:mmu04810,path:mmu04610,path:mmu04650,path:mmu04670,path:mmu05323,path:mmu05416,path:mmu05133,path:mmu05134,path:mmu05150,path:mmu05152,path:mmu05166,path:mmu05146,path:mmu05144,path:mmu05140	Rap1 signaling pathway|Hippo signaling pathway|Cell adhesion molecules (CAMs)|Phagosome|Regulation of actin cytoskeleton|Complement and coagulation cascades|Natural killer cell mediated cytotoxicity|Leukocyte transendothelial migration|Rheumatoid arthritis|Viral myocarditis|Pertussis|Legionellosis|Staphylococcus aureus infection|Tuberculosis|HTLV-I infection|Amoebiasis|Malaria|Leishmaniasis
ENSMUSG00000000159	0	0	0					4.06771e-09	7.51033e-10	Igsf5	protein_coding	immunoglobulin superfamily, member 5 [Source:MGI Symbol;Acc:MGI:1919308]	OTTMUSG00000020392	GO:0005515,GO:0005886,GO:0005923,GO:0009986,GO:0016020,GO:0016021,GO:0016337,GO:0030054,GO:0030165	protein binding|plasma membrane|bicellular tight junction|cell surface|membrane|integral component of membrane|single organismal cell-cell adhesion|cell junction|PDZ domain binding	path:mmu04530	Tight junction
ENSMUSG00000000167	4.14051	7.32544	0.955574	0.130446	-2.93848	0.139946	1	0.076492	0	Pih1d2	protein_coding	PIH1 domain containing 2 [Source:MGI Symbol;Acc:MGI:1919864]	OTTMUSG00000033526	GO:0005575,GO:0008150,GO:0017160	cellular_component|biological_process|Ral GTPase binding
ENSMUSG00000000168	9348.51	9143.19	9553.83	1.04491	0.063381	0.740404	1	106.499	108.843	Dlat	protein_coding	dihydrolipoamide S-acetyltransferase (E2 component of pyruvate dehydrogenase complex) [Source:MGI Symbol;Acc:MGI:2385311]	OTTMUSG00000016493	GO:0004742,GO:0005739,GO:0005967,GO:0005975,GO:0006006,GO:0006086,GO:0006090,GO:0006099,GO:0008152,GO:0016740,GO:0016746,GO:0034604,GO:0043209,GO:0045254,GO:0061732	dihydrolipoyllysine-residue acetyltransferase activity|mitochondrion|mitochondrial pyruvate dehydrogenase complex|carbohydrate metabolic process|glucose metabolic process|acetyl-CoA biosynthetic process from pyruvate|pyruvate metabolic process|tricarboxylic acid cycle|metabolic process|transferase activity|transferase activity, transferring acyl groups|pyruvate dehydrogenase (NAD+) activity|myeli…	path:mmu01200,path:mmu00010,path:mmu00020,path:mmu00620	Carbon metabolism|Glycolysis / Gluconeogenesis|Citrate cycle (TCA cycle)|Pyruvate metabolism
ENSMUSG00000000171	9265.14	8730.88	9799.41	1.12239	0.166569	0.38279	1	405.005	455.19	Sdhd	protein_coding	succinate dehydrogenase complex, subunit D, integral membrane protein [Source:MGI Symbol;Acc:MGI:1914175]		GO:0000104,GO:0005739,GO:0005740,GO:0005743,GO:0006099,GO:0006810,GO:0016020,GO:0016021,GO:0046872,GO:0050433,GO:0055114,GO:0071456	succinate dehydrogenase activity|mitochondrion|mitochondrial envelope|mitochondrial inner membrane|tricarboxylic acid cycle|transport|membrane|integral component of membrane|metal ion binding|regulation of catecholamine secretion|oxidation-reduction process|cellular response to hypoxia	path:mmu01200,path:mmu00020,path:mmu00190,path:mmu05010,path:mmu05012,path:mmu05016,path:mmu04932	Carbon metabolism|Citrate cycle (TCA cycle)|Oxidative phosphorylation|Alzheimer's disease|Parkinson's disease|Huntington's disease|Non-alcoholic fatty liver disease (NAFLD)
ENSMUSG00000000182	0.955574	0	1.91115	Inf	Inf	0.612981	1	0	0.0592119	Fgf23	protein_coding	fibroblast growth factor 23 [Source:MGI Symbol;Acc:MGI:1891427]	OTTMUSG00000056344	GO:0000165,GO:0005104,GO:0005105,GO:0005515,GO:0005576,GO:0005615,GO:0008083,GO:0008543,GO:0010966,GO:0010980,GO:0030154,GO:0030500,GO:0030502,GO:0030643,GO:0042369,GO:0045668,GO:0045893,GO:0046888,GO:0055062,GO:0070374,GO:0090080	MAPK cascade|fibroblast growth factor receptor binding|type 1 fibroblast growth factor receptor binding|protein binding|extracellular region|extracellular space|growth factor activity|fibroblast growth factor receptor signaling pathway|regulation of phosphate transport|positive regulation of vitamin D 24-hydroxylase activity|cell differentiation|regulation of bone mineralization|negative regulati…	path:mmu04014,path:mmu04015,path:mmu04010,path:mmu04151,path:mmu04810,path:mmu05200,path:mmu05218	Ras signaling pathway|Rap1 signaling pathway|MAPK signaling pathway|PI3K-Akt signaling pathway|Regulation of actin cytoskeleton|Pathways in cancer|Melanoma
ENSMUSG00000000183	72.849	49.1851	96.513	1.96224	0.972502	0.011139	0.833487	0.46168	0.877268	Fgf6	protein_coding	fibroblast growth factor 6 [Source:MGI Symbol;Acc:MGI:95520]	OTTMUSG00000056342	GO:0001502,GO:0001525,GO:0005102,GO:0005104,GO:0005576,GO:0007275,GO:0008083,GO:0008284,GO:0008543,GO:0030154,GO:0042383,GO:0045445,GO:0051781	cartilage condensation|angiogenesis|receptor binding|fibroblast growth factor receptor binding|extracellular region|multicellular organism development|growth factor activity|positive regulation of cell proliferation|fibroblast growth factor receptor signaling pathway|cell differentiation|sarcolemma|myoblast differentiation|positive regulation of cell division	path:mmu04014,path:mmu04015,path:mmu04010,path:mmu04151,path:mmu04810,path:mmu05200,path:mmu05218	Ras signaling pathway|Rap1 signaling pathway|MAPK signaling pathway|PI3K-Akt signaling pathway|Regulation of actin cytoskeleton|Pathways in cancer|Melanoma
ENSMUSG00000000184	1527.37	1537.3	1517.45	0.987092	-0.018744	0.904525	1	9.92683	9.87646	Ccnd2	protein_coding	cyclin D2 [Source:MGI Symbol;Acc:MGI:88314]	OTTMUSG00000056347	GO:0000082,GO:0000307,GO:0000785,GO:0001934,GO:0005515,GO:0005634,GO:0005654,GO:0005730,GO:0005737,GO:0005829,GO:0007049,GO:0008284,GO:0016020,GO:0019901,GO:0031965,GO:0045737,GO:0050679,GO:0051301,GO:0051726	G1/S transition of mitotic cell cycle|cyclin-dependent protein kinase holoenzyme complex|chromatin|positive regulation of protein phosphorylation|protein binding|nucleus|nucleoplasm|nucleolus|cytoplasm|cytosol|cell cycle|positive regulation of cell proliferation|membrane|protein kinase binding|nuclear membrane|positive regulation of cyclin-dependent protein serine/threonine kinase activity|positi…	path:mmu04310,path:mmu04340,path:mmu04390,path:mmu04630,path:mmu04068,path:mmu04151,path:mmu04110,path:mmu04115,path:mmu04510,path:mmu04917,path:mmu05202,path:mmu05206,path:mmu05203,path:mmu05166,path:mmu05162	Wnt signaling pathway|Hedgehog signaling pathway|Hippo signaling pathway|Jak-STAT signaling pathway|FoxO signaling pathway|PI3K-Akt signaling pathway|Cell cycle|p53 signaling pathway|Focal adhesion|Prolactin signaling pathway|Transcriptional misregulation in cancers|MicroRNAs in cancer|Viral carcinogenesis|HTLV-I infection|Measles
ENSMUSG00000000194	934.692	971.144	898.24	0.92493	-0.112585	0.459369	1	7.07213	6.67049	Gpr107	protein_coding	G protein-coupled receptor 107 [Source:MGI Symbol;Acc:MGI:2139054]	OTTMUSG00000011925	GO:0005515,GO:0005769,GO:0005794,GO:0016020,GO:0016021,GO:0030136,GO:0032050,GO:0072583	protein binding|early endosome|Golgi apparatus|membrane|integral component of membrane|clathrin-coated vesicle|clathrin heavy chain binding|clathrin-mediated endocytosis
ENSMUSG00000000197	8.62242	11.5114	5.73344	0.498067	-1.00559	0.400225	1	0.0685541	0.0330119	Nalcn	protein_coding	sodium leak channel, non-selective [Source:MGI Symbol;Acc:MGI:2444306]		GO:0005216,GO:0005244,GO:0005261,GO:0005272,GO:0005886,GO:0006810,GO:0006811,GO:0006814,GO:0006816,GO:0016020,GO:0016021,GO:0034220,GO:0034765,GO:0055085,GO:0086010	ion channel activity|voltage-gated ion channel activity|cation channel activity|sodium channel activity|plasma membrane|transport|ion transport|sodium ion transport|calcium ion transport|membrane|integral component of membrane|ion transmembrane transport|regulation of ion transmembrane transport|transmembrane transport|membrane depolarization during action potential
ENSMUSG00000000202	0	0	0					0	0	Btbd17	protein_coding	BTB (POZ) domain containing 17 [Source:MGI Symbol;Acc:MGI:1919264]	OTTMUSG00000003464	GO:0003674,GO:0005575,GO:0005576,GO:0008150	molecular_function|cellular_component|extracellular region|biological_process
ENSMUSG00000000204	8.34967	5.23246	11.4669	2.19149	1.13191	0.352958	1	0.0566815	0.0704617	Slfn4	protein_coding	schlafen 4 [Source:MGI Symbol;Acc:MGI:1329010]	OTTMUSG00000000920	GO:0003674,GO:0005575,GO:0008150	molecular_function|cellular_component|biological_process
ENSMUSG00000000214	0	0	0					0	0	Th	protein_coding	tyrosine hydroxylase [Source:MGI Symbol;Acc:MGI:98735]	OTTMUSG00000018790	GO:0001666,GO:0001963,GO:0004497,GO:0004511,GO:0005506,GO:0005634,GO:0005737,GO:0005739,GO:0005790,GO:0005829,GO:0006585,GO:0007507,GO:0007601,GO:0007612,GO:0007613,GO:0007617,GO:0007626,GO:0008016,GO:0008021,GO:0008198,GO:0008199,GO:0009072,GO:0009887,GO:0009898,GO:0015842,GO:0016491,GO:0016597,GO:0016714,GO:0019825,GO:0019899,GO:0019904,GO:0030424,GO:0030425,GO:0030659,GO:0031410,GO:0033162,GO:…	response to hypoxia|synaptic transmission, dopaminergic|monooxygenase activity|tyrosine 3-monooxygenase activity|iron ion binding|nucleus|cytoplasm|mitochondrion|smooth endoplasmic reticulum|cytosol|dopamine biosynthetic process from tyrosine|heart development|visual perception|learning|memory|mating behavior|locomotory behavior|regulation of heart contraction|synaptic vesicle|ferrous iron bindin…	path:mmu00350,path:mmu04917,path:mmu04728,path:mmu05012,path:mmu05030,path:mmu05031,path:mmu05034	Tyrosine metabolism|Prolactin signaling pathway|Dopaminergic synapse|Parkinson's disease|Cocaine addiction|Amphetamine addiction|Alcoholism
ENSMUSG00000000215	0.523246	1.04649	0	0	#NAME?	0.959629	1	0	0	Ins2	protein_coding	insulin II [Source:MGI Symbol;Acc:MGI:96573]	OTTMUSG00000018794	GO:0000122,GO:0000165,GO:0000187,GO:0002020,GO:0002674,GO:0005158,GO:0005159,GO:0005179,GO:0005576,GO:0005615,GO:0005634,GO:0005732,GO:0005737,GO:0005829,GO:0005975,GO:0006006,GO:0006521,GO:0006953,GO:0006983,GO:0007186,GO:0007257,GO:0007520,GO:0008284,GO:0008286,GO:0010468,GO:0010628,GO:0014068,GO:0014902,GO:0015758,GO:0016042,GO:0022898,GO:0030141,GO:0032148,GO:0032270,GO:0032403,GO:0032460,GO:…	negative regulation of transcription from RNA polymerase II promoter|MAPK cascade|activation of MAPK activity|protease binding|negative regulation of acute inflammatory response|insulin receptor binding|insulin-like growth factor receptor binding|hormone activity|extracellular region|extracellular space|nucleus|small nucleolar ribonucleoprotein complex|cytoplasm|cytosol|carbohydrate metabolic pro…	path:mmu04014,path:mmu04015,path:mmu04066,path:mmu04068,path:mmu04072,path:mmu04022,path:mmu04151,path:mmu04152,path:mmu04150,path:mmu04140,path:mmu04810,path:mmu04114,path:mmu04911,path:mmu04910,path:mmu04923,path:mmu04913,path:mmu04914,path:mmu04917,path:mmu04960,path:mmu04211,path:mmu04213,path:mmu05215,path:mmu04930,path:mmu04940,path:mmu04950,path:mmu04932,path:mmu04931	Ras signaling pathway|Rap1 signaling pathway|HIF-1 signaling pathway|FoxO signaling pathway|Phospholipase D signaling pathway|cGMP - PKG signaling pathway|PI3K-Akt signaling pathway|AMPK signaling pathway|mTOR signaling pathway|Regulation of autophagy|Regulation of actin cytoskeleton|Oocyte meiosis|Insulin secretion|Insulin signaling pathway|Regulation of lipolysis in adipocyte|Ovarian Steroidoge…
ENSMUSG00000000216	0	0	0					0	0	Scnn1g	protein_coding	sodium channel, nonvoltage-gated 1 gamma [Source:MGI Symbol;Acc:MGI:104695]	OTTMUSG00000024632	GO:0005216,GO:0005272,GO:0005886,GO:0005887,GO:0006810,GO:0006811,GO:0006814,GO:0009897,GO:0009986,GO:0015280,GO:0016020,GO:0016021,GO:0016324,GO:0034706,GO:0035313,GO:0035725,GO:0050699,GO:0050891,GO:0050896,GO:0050909,GO:0055078,GO:0070062	ion channel activity|sodium channel activity|plasma membrane|integral component of plasma membrane|transport|ion transport|sodium ion transport|external side of plasma membrane|cell surface|ligand-gated sodium channel activity|membrane|integral component of membrane|apical plasma membrane|sodium channel complex|wound healing, spreading of epidermal cells|sodium ion transmembrane transport|WW doma…	path:mmu04960,path:mmu04742	Aldosterone-regulated sodium reabsorption|Taste transduction
ENSMUSG00000000223	13.8549	21.9763	5.73344	0.260892	-1.93848	0.0301072	1	0.0985805	0.0314644	Drp2	protein_coding	dystrophin related protein 2 [Source:MGI Symbol;Acc:MGI:107432]	OTTMUSG00000019226	GO:0005515,GO:0005886,GO:0007417,GO:0008270,GO:0016020,GO:0030054,GO:0030425,GO:0042995,GO:0045202,GO:0045211,GO:0046872,GO:0050808	protein binding|plasma membrane|central nervous system development|zinc ion binding|membrane|cell junction|dendrite|cell projection|synapse|postsynaptic membrane|metal ion binding|synapse organization
ENSMUSG00000000244	5.14154	8.37193	1.91115	0.22828	-2.13112	0.19159	1	0.0827703	0.0376052	Tspan32	protein_coding	tetraspanin 32 [Source:MGI Symbol;Acc:MGI:1350360]	OTTMUSG00000018786	GO:0003674,GO:0005622,GO:0007010,GO:0007229,GO:0007596,GO:0007599,GO:0008285,GO:0009986,GO:0016020,GO:0016021,GO:0030886,GO:0042832,GO:0050688,GO:0070442,GO:0070527	molecular_function|intracellular|cytoskeleton organization|integrin-mediated signaling pathway|blood coagulation|hemostasis|negative regulation of cell proliferation|cell surface|membrane|integral component of membrane|negative regulation of myeloid dendritic cell activation|defense response to protozoan|regulation of defense response to virus|integrin alphaIIb-beta3 complex|platelet aggregation
ENSMUSG00000000247	1.52428	2.09298	0.955574	0.456561	-1.13112	0.947616	1	0.020284	0.0197069	Lhx2	protein_coding	LIM homeobox protein 2 [Source:MGI Symbol;Acc:MGI:96785]	OTTMUSG00000012866	GO:0000978,GO:0001076,GO:0001843,GO:0001942,GO:0003677,GO:0003682,GO:0005515,GO:0005622,GO:0005634,GO:0006351,GO:0006355,GO:0007399,GO:0007411,GO:0007420,GO:0007498,GO:0008270,GO:0009953,GO:0021537,GO:0021772,GO:0021978,GO:0021987,GO:0022008,GO:0030182,GO:0043565,GO:0045199,GO:0045893,GO:0045944,GO:0046872,GO:0048646,GO:0048675,GO:0060041,GO:2000678	RNA polymerase II core promoter proximal region sequence-specific DNA binding|transcription factor activity, RNA polymerase II transcription factor binding|neural tube closure|hair follicle development|DNA binding|chromatin binding|protein binding|intracellular|nucleus|transcription, DNA-templated|regulation of transcription, DNA-templated|nervous system development|axon guidance|brain developmen…
ENSMUSG00000000248	0	0	0					0	0	Clec2g	protein_coding	C-type lectin domain family 2, member g [Source:MGI Symbol;Acc:MGI:1918059]	OTTMUSG00000028623	GO:0005615,GO:0005886,GO:0016020,GO:0016021,GO:0030246,GO:0045671,GO:0046703	extracellular space|plasma membrane|membrane|integral component of membrane|carbohydrate binding|negative regulation of osteoclast differentiation|natural killer cell lectin-like receptor binding
ENSMUSG00000000253	1893.83	1779.04	2008.62	1.12905	0.175107	0.244712	1	47.3069	55.5211	Gmpr	protein_coding	guanosine monophosphate reductase [Source:MGI Symbol;Acc:MGI:1913605]	OTTMUSG00000023421	GO:0003824,GO:0003920,GO:0005575,GO:0006144,GO:0009117,GO:0016491,GO:0046872,GO:0055114,GO:1902560	catalytic activity|GMP reductase activity|cellular_component|purine nucleobase metabolic process|nucleotide metabolic process|oxidoreductase activity|metal ion binding|oxidation-reduction process|GMP reductase complex	path:mmu00230	Purine metabolism
ENSMUSG00000000263	0	0	0					0	0	Glra1	protein_coding	glycine receptor, alpha 1 subunit [Source:MGI Symbol;Acc:MGI:95747]	OTTMUSG00000005698	GO:0001508,GO:0001964,GO:0002087,GO:0005230,GO:0005254,GO:0005622,GO:0005886,GO:0005887,GO:0006810,GO:0006811,GO:0006820,GO:0006821,GO:0006936,GO:0007218,GO:0007268,GO:0007340,GO:0007601,GO:0007628,GO:0008270,GO:0009897,GO:0016020,GO:0016021,GO:0016594,GO:0016933,GO:0016934,GO:0022824,GO:0030054,GO:0030977,GO:0034707,GO:0042391,GO:0042995,GO:0043005,GO:0043025,GO:0043200,GO:0043231,GO:0043576,GO:…	action potential|startle response|regulation of respiratory gaseous exchange by neurological system process|extracellular ligand-gated ion channel activity|chloride channel activity|intracellular|plasma membrane|integral component of plasma membrane|transport|ion transport|anion transport|chloride transport|muscle contraction|neuropeptide signaling pathway|chemical synaptic transmission|acrosome …	path:mmu04080	Neuroactive ligand-receptor interaction
ENSMUSG00000000266	690.599	708.475	672.724	0.949539	-0.074701	0.642609	1	4.37988	3.94874	Mid2	protein_coding	midline 2 [Source:MGI Symbol;Acc:MGI:1344333]	OTTMUSG00000018849	GO:0005622,GO:0005737,GO:0005856,GO:0005874,GO:0008017,GO:0008270,GO:0008766,GO:0010508,GO:0016874,GO:0018169,GO:0032897,GO:0035372,GO:0042803,GO:0043123,GO:0043773,GO:0043774,GO:0045087,GO:0046597,GO:0046872,GO:0046982,GO:0051091,GO:0051092,GO:0051219,GO:0070062,GO:0070735,GO:0070736,GO:0070737,GO:0070738,GO:0070739,GO:0070740,GO:1902187	intracellular|cytoplasm|cytoskeleton|microtubule|microtubule binding|zinc ion binding|UDP-N-acetylmuramoylalanyl-D-glutamyl-2,6-diaminopimelate-D-alanyl-D-alanine ligase activity|positive regulation of autophagy|ligase activity|ribosomal S6-glutamic acid ligase activity|negative regulation of viral transcription|protein localization to microtubule|protein homodimerization activity|positive regula…
ENSMUSG00000000275	1158.93	1117.65	1200.2	1.07386	0.102804	0.494082	1	7.94766	8.46725	Trim25	protein_coding	tripartite motif-containing 25 [Source:MGI Symbol;Acc:MGI:102749]	OTTMUSG00000001304	GO:0002376,GO:0004842,GO:0005654,GO:0005737,GO:0006513,GO:0008270,GO:0016567,GO:0016740,GO:0016874,GO:0036503,GO:0042787,GO:0043123,GO:0043627,GO:0044822,GO:0045087,GO:0046596,GO:0046597,GO:0046872,GO:0051091,GO:0051092,GO:0051607,GO:1902186,GO:1902187,GO:1904264	immune system process|ubiquitin-protein transferase activity|nucleoplasm|cytoplasm|protein monoubiquitination|zinc ion binding|protein ubiquitination|transferase activity|ligase activity|ERAD pathway|protein ubiquitination involved in ubiquitin-dependent protein catabolic process|positive regulation of I-kappaB kinase/NF-kappaB signaling|response to estrogen|poly(A) RNA binding|innate immune resp…	path:mmu04064,path:mmu04622,path:mmu05164	NF-kappa B signaling pathway|RIG-I-like receptor signaling pathway|Influenza A
ENSMUSG00000000276	313.392	318.133	308.65	0.970192	-0.0436577	0.844988	1	1.64245	1.53718	Dgke	protein_coding	diacylglycerol kinase, epsilon [Source:MGI Symbol;Acc:MGI:1889276]	OTTMUSG00000001312	GO:0000166,GO:0004143,GO:0005524,GO:0005737,GO:0007205,GO:0016020,GO:0016021,GO:0016301,GO:0016310,GO:0016740,GO:0035556,GO:0046872	nucleotide binding|diacylglycerol kinase activity|ATP binding|cytoplasm|protein kinase C-activating G-protein coupled receptor signaling pathway|membrane|integral component of membrane|kinase activity|phosphorylation|transferase activity|intracellular signal transduction|metal ion binding	path:mmu00561,path:mmu00564,path:mmu04070,path:mmu04072,path:mmu05231	Glycerolipid metabolism|Glycerophospholipid metabolism|Phosphatidylinositol signaling system|Phospholipase D signaling pathway|Choline metabolism in cancer
ENSMUSG00000000278	379.3	416.504	342.096	0.821351	-0.283929	0.132309	1	9.26583	7.61972	Scpep1	protein_coding	serine carboxypeptidase 1 [Source:MGI Symbol;Acc:MGI:1921867]	OTTMUSG00000001271	GO:0004180,GO:0004185,GO:0005576,GO:0005829,GO:0006508,GO:0008233,GO:0016787,GO:0045776,GO:0045909,GO:0051603,GO:0070062	carboxypeptidase activity|serine-type carboxypeptidase activity|extracellular region|cytosol|proteolysis|peptidase activity|hydrolase activity|negative regulation of blood pressure|positive regulation of vasodilation|proteolysis involved in cellular protein catabolic process|extracellular exosome
ENSMUSG00000000282	343.9	371.504	316.295	0.85139	-0.232108	0.237428	1	3.97815	3.46698	Mnt	protein_coding	max binding protein [Source:MGI Symbol;Acc:MGI:109150]	OTTMUSG00000006185	GO:0000122,GO:0000977,GO:0001227,GO:0003677,GO:0003682,GO:0003700,GO:0005515,GO:0005634,GO:0006351,GO:0006355,GO:0007569,GO:0046983,GO:0051726,GO:2001234	negative regulation of transcription from RNA polymerase II promoter|RNA polymerase II regulatory region sequence-specific DNA binding|transcriptional repressor activity, RNA polymerase II transcription regulatory region sequence-specific binding|DNA binding|chromatin binding|transcription factor activity, sequence-specific DNA binding|protein binding|nucleus|transcription, DNA-templated|regulati…
ENSMUSG00000000290	104.108	86.8588	121.358	1.39719	0.482525	0.139448	1	1.00881	1.52697	Itgb2	protein_coding	integrin beta 2 [Source:MGI Symbol;Acc:MGI:96611]	OTTMUSG00000019985	GO:0001948,GO:0002523,GO:0004872,GO:0005515,GO:0005886,GO:0007155,GO:0007159,GO:0007160,GO:0007229,GO:0008305,GO:0009986,GO:0016020,GO:0016021,GO:0016337,GO:0019901,GO:0030101,GO:0030369,GO:0030593,GO:0031623,GO:0032403,GO:0034113,GO:0034687,GO:0043113,GO:0043235,GO:0043542,GO:0045121,GO:0045123,GO:0045429,GO:0045766,GO:0046872,GO:0046982,GO:0050730,GO:0050798,GO:0050839,GO:0051092,GO:0070062,GO:…	glycoprotein binding|leukocyte migration involved in inflammatory response|receptor activity|protein binding|plasma membrane|cell adhesion|leukocyte cell-cell adhesion|cell-matrix adhesion|integrin-mediated signaling pathway|integrin complex|cell surface|membrane|integral component of membrane|single organismal cell-cell adhesion|protein kinase binding|natural killer cell activation|ICAM-3 recept…	path:mmu04015,path:mmu04390,path:mmu04514,path:mmu04145,path:mmu04810,path:mmu04610,path:mmu04650,path:mmu04670,path:mmu05323,path:mmu05416,path:mmu05133,path:mmu05134,path:mmu05150,path:mmu05152,path:mmu05166,path:mmu05146,path:mmu05144,path:mmu05140	Rap1 signaling pathway|Hippo signaling pathway|Cell adhesion molecules (CAMs)|Phagosome|Regulation of actin cytoskeleton|Complement and coagulation cascades|Natural killer cell mediated cytotoxicity|Leukocyte transendothelial migration|Rheumatoid arthritis|Viral myocarditis|Pertussis|Legionellosis|Staphylococcus aureus infection|Tuberculosis|HTLV-I infection|Amoebiasis|Malaria|Leishmaniasis
ENSMUSG00000000295	94.5981	87.9053	101.291	1.15227	0.204482	0.564819	1	2.99254	3.76456	Hddc2	protein_coding	HD domain containing 2 [Source:MGI Symbol;Acc:MGI:1916942]	OTTMUSG00000028054	GO:0003674,GO:0005739,GO:0008150,GO:0070062	molecular_function|mitochondrion|biological_process|extracellular exosome
ENSMUSG00000000296	64.362	62.7895	65.9346	1.05009	0.0705133	0.901732	1	1.65213	1.74592	Tpd52l1	protein_coding	tumor protein D52-like 1 [Source:MGI Symbol;Acc:MGI:1298386]		GO:0000086,GO:0005737,GO:0005769,GO:0042802,GO:0042803,GO:0043406,GO:0046330,GO:0046982,GO:0048471,GO:2001235	G2/M transition of mitotic cell cycle|cytoplasm|early endosome|identical protein binding|protein homodimerization activity|positive regulation of MAP kinase activity|positive regulation of JNK cascade|protein heterodimerization activity|perinuclear region of cytoplasm|positive regulation of apoptotic signaling pathway
ENSMUSG00000000301	14.97	14.6509	15.2892	1.04357	0.0615245	1	1	0.450283	0.68855	Pemt	protein_coding	phosphatidylethanolamine N-methyltransferase [Source:MGI Symbol;Acc:MGI:104535]	OTTMUSG00000005808	GO:0000773,GO:0004608,GO:0005739,GO:0005740,GO:0005783,GO:0005789,GO:0006629,GO:0006644,GO:0006650,GO:0006656,GO:0008168,GO:0008170,GO:0008285,GO:0008429,GO:0008654,GO:0008757,GO:0016020,GO:0016021,GO:0016740,GO:0031526,GO:0032259,GO:0033273,GO:0042383,GO:0042493,GO:0046498,GO:0046500,GO:0050747,GO:0080101,GO:1903955	phosphatidyl-N-methylethanolamine N-methyltransferase activity|phosphatidylethanolamine N-methyltransferase activity|mitochondrion|mitochondrial envelope|endoplasmic reticulum|endoplasmic reticulum membrane|lipid metabolic process|phospholipid metabolic process|glycerophospholipid metabolic process|phosphatidylcholine biosynthetic process|methyltransferase activity|N-methyltransferase activity|ne…	path:mmu00564	Glycerophospholipid metabolism
ENSMUSG00000000303	1.00103	1.04649	0.955574	0.913122	-0.131121	1	1	0.00951838	0.00867367	Cdh1	protein_coding	cadherin 1 [Source:MGI Symbol;Acc:MGI:88354]	OTTMUSG00000020588	GO:0001701,GO:0001829,GO:0001948,GO:0003382,GO:0005509,GO:0005515,GO:0005737,GO:0005768,GO:0005794,GO:0005802,GO:0005886,GO:0005911,GO:0005912,GO:0005913,GO:0005925,GO:0007155,GO:0007156,GO:0007416,GO:0007566,GO:0007605,GO:0008013,GO:0009898,GO:0009986,GO:0010955,GO:0015629,GO:0016020,GO:0016021,GO:0016235,GO:0016323,GO:0016328,GO:0016337,GO:0016339,GO:0016342,GO:0016600,GO:0019538,GO:0019903,GO:…	in utero embryonic development|trophectodermal cell differentiation|glycoprotein binding|epithelial cell morphogenesis|calcium ion binding|protein binding|cytoplasm|endosome|Golgi apparatus|trans-Golgi network|plasma membrane|cell-cell junction|adherens junction|cell-cell adherens junction|focal adhesion|cell adhesion|homophilic cell adhesion via plasma membrane adhesion molecules|synapse assembl…	path:mmu04015,path:mmu04390,path:mmu04514,path:mmu04520,path:mmu05200,path:mmu05216,path:mmu05218,path:mmu05219,path:mmu05213,path:mmu05100	Rap1 signaling pathway|Hippo signaling pathway|Cell adhesion molecules (CAMs)|Adherens junction|Pathways in cancer|Thyroid cancer|Melanoma|Bladder cancer|Endometrial cancer|Bacterial invasion of epithelial cells
ENSMUSG00000000305	31.0775	33.4877	28.6672	0.856052	-0.22423	0.739235	1	0.162759	0.171955	Cdh4	protein_coding	cadherin 4 [Source:MGI Symbol;Acc:MGI:99218]	OTTMUSG00000016217	GO:0005509,GO:0005886,GO:0005887,GO:0007155,GO:0007156,GO:0007157,GO:0007411,GO:0016020,GO:0016021,GO:0045773,GO:0046872	calcium ion binding|plasma membrane|integral component of plasma membrane|cell adhesion|homophilic cell adhesion via plasma membrane adhesion molecules|heterophilic cell-cell adhesion via plasma membrane cell adhesion molecules|axon guidance|membrane|integral component of membrane|positive regulation of axon extension|metal ion binding	path:mmu04514	Cell adhesion molecules (CAMs)
ENSMUSG00000000308	5.52841	6.27895	4.77787	0.760935	-0.394155	0.91112	1	0.107972	0.0998095	Ckmt1	protein_coding	creatine kinase, mitochondrial 1, ubiquitous [Source:MGI Symbol;Acc:MGI:99441]	OTTMUSG00000015261	GO:0000166,GO:0003824,GO:0004111,GO:0005515,GO:0005524,GO:0005739,GO:0005743,GO:0016020,GO:0016301,GO:0016310,GO:0016740,GO:0016772,GO:0032091,GO:0043066,GO:0043209,GO:0070062	nucleotide binding|catalytic activity|creatine kinase activity|protein binding|ATP binding|mitochondrion|mitochondrial inner membrane|membrane|kinase activity|phosphorylation|transferase activity|transferase activity, transferring phosphorus-containing groups|negative regulation of protein binding|negative regulation of apoptotic process|myelin sheath|extracellular exosome	path:mmu00330	Arginine and proline metabolism
ENSMUSG00000000317	567.657	518.013	617.301	1.19167	0.252985	0.126751	1	7.05764	8.60201	Bcl6b	protein_coding	B cell CLL/lymphoma 6, member B [Source:MGI Symbol;Acc:MGI:1278332]	OTTMUSG00000006040	GO:0000122,GO:0000977,GO:0001227,GO:0003676,GO:0003677,GO:0005515,GO:0005634,GO:0030099,GO:0046872,GO:0050767	negative regulation of transcription from RNA polymerase II promoter|RNA polymerase II regulatory region sequence-specific DNA binding|transcriptional repressor activity, RNA polymerase II transcription regulatory region sequence-specific binding|nucleic acid binding|DNA binding|protein binding|nucleus|myeloid cell differentiation|metal ion binding|regulation of neurogenesis
ENSMUSG00000000318	54.2608	50.2316	58.29	1.16043	0.214654	0.653477	1	0.596992	0.583018	Clec10a	protein_coding	C-type lectin domain family 10, member A [Source:MGI Symbol;Acc:MGI:96975]	OTTMUSG00000006033	GO:0002248,GO:0016020,GO:0016021,GO:0030246	connective tissue replacement involved in inflammatory response wound healing|membrane|integral component of membrane|carbohydrate binding
ENSMUSG00000000320	185.556	179.996	191.115	1.06177	0.0864709	0.751412	1	1.43532	1.49806	Alox12	protein_coding	arachidonate 12-lipoxygenase [Source:MGI Symbol;Acc:MGI:87998]	OTTMUSG00000006035	GO:0004052,GO:0005506,GO:0005737,GO:0005829,GO:0006629,GO:0006631,GO:0006928,GO:0008096,GO:0008284,GO:0010595,GO:0010628,GO:0010656,GO:0010942,GO:0016020,GO:0016165,GO:0016491,GO:0016702,GO:0016787,GO:0018742,GO:0018743,GO:0018745,GO:0018746,GO:0018747,GO:0018863,GO:0019118,GO:0019119,GO:0019369,GO:0019372,GO:0019395,GO:0030307,GO:0030335,GO:0034926,GO:0042383,GO:0043065,GO:0043066,GO:0043280,GO:…	arachidonate 12-lipoxygenase activity|iron ion binding|cytoplasm|cytosol|lipid metabolic process|fatty acid metabolic process|movement of cell or subcellular component|juvenile hormone epoxide hydrolase activity|positive regulation of cell proliferation|positive regulation of endothelial cell migration|positive regulation of gene expression|negative regulation of muscle cell apoptotic process|pos…	path:mmu00590,path:mmu04726,path:mmu04750	Arachidonic acid metabolism|Serotonergic synapse|Inflammatory mediator regulation of TRP channels
ENSMUSG00000000325	513.506	569.291	457.72	0.804017	-0.314702	0.0642325	1	4.02113	3.28101	Arvcf	protein_coding	armadillo repeat gene deleted in velo-cardio-facial syndrome [Source:MGI Symbol;Acc:MGI:109620]	OTTMUSG00000026041	GO:0005515,GO:0005634,GO:0005737,GO:0005886,GO:0007155,GO:0007275,GO:0016337,GO:0016339	protein binding|nucleus|cytoplasm|plasma membrane|cell adhesion|multicellular organism development|single organismal cell-cell adhesion|calcium-dependent cell-cell adhesion via plasma membrane cell adhesion molecules
ENSMUSG00000000326	4104.01	4285.38	3922.63	0.915352	-0.127602	0.439066	1	77.2602	71.7706	Comt	protein_coding	catechol-O-methyltransferase [Source:MGI Symbol;Acc:MGI:88470]	OTTMUSG00000026238	GO:0000287,GO:0005737,GO:0005739,GO:0005829,GO:0005886,GO:0006584,GO:0007565,GO:0007612,GO:0007614,GO:0008168,GO:0008171,GO:0008210,GO:0009712,GO:0016020,GO:0016021,GO:0016036,GO:0016206,GO:0016740,GO:0030424,GO:0030425,GO:0032259,GO:0035814,GO:0042135,GO:0042417,GO:0042420,GO:0043197,GO:0044297,GO:0045211,GO:0045963,GO:0046872,GO:0048265,GO:0048609,GO:0048662,GO:0050668,GO:0051930,GO:0070062	magnesium ion binding|cytoplasm|mitochondrion|cytosol|plasma membrane|catecholamine metabolic process|female pregnancy|learning|short-term memory|methyltransferase activity|O-methyltransferase activity|estrogen metabolic process|catechol-containing compound metabolic process|membrane|integral component of membrane|cellular response to phosphate starvation|catechol O-methyltransferase activity|tra…	path:mmu00140,path:mmu00350,path:mmu04728	Steroid hormone biosynthesis|Tyrosine metabolism|Dopaminergic synapse
ENSMUSG00000000339	242.659	262.669	222.649	0.847639	-0.238478	0.294434	1	7.84599	6.68299	Rtca	protein_coding	RNA 3'-terminal phosphate cyclase [Source:MGI Symbol;Acc:MGI:1913618]	OTTMUSG00000027075	GO:0000166,GO:0003723,GO:0003824,GO:0003963,GO:0005524,GO:0005634,GO:0005654,GO:0006396,GO:0016874,GO:0044822	nucleotide binding|RNA binding|catalytic activity|RNA-3'-phosphate cyclase activity|ATP binding|nucleus|nucleoplasm|RNA processing|ligase activity|poly(A) RNA binding
ENSMUSG00000000340	1863.88	1771.71	1956.06	1.10405	0.142809	0.342744	1	22.8103	24.7556	Dbt	protein_coding	dihydrolipoamide branched chain transacylase E2 [Source:MGI Symbol;Acc:MGI:105386]	OTTMUSG00000027084	GO:0005739,GO:0008152,GO:0016740,GO:0016746,GO:0031625,GO:0042645,GO:0043754	mitochondrion|metabolic process|transferase activity|transferase activity, transferring acyl groups|ubiquitin protein ligase binding|mitochondrial nucleoid|dihydrolipoyllysine-residue (2-methylpropanoyl)transferase activity	path:mmu00640,path:mmu00280	Propanoate metabolism|Valine, leucine and isoleucine degradation
ENSMUSG00000000346	4093.07	4066.67	4119.48	1.01299	0.0186161	0.911532	1	101.707	102.926	Dazap2	protein_coding	DAZ associated protein 2 [Source:MGI Symbol;Acc:MGI:1344344]		GO:0005515,GO:0005634,GO:0005667,GO:0005737,GO:0050699	protein binding|nucleus|transcription factor complex|cytoplasm|WW domain binding
ENSMUSG00000000355	419.638	432.201	407.075	0.941864	-0.0864089	0.643795	1	25.0687	24.3272	Mcts1	protein_coding	malignant T cell amplified sequence 1 [Source:MGI Symbol;Acc:MGI:1916245]	OTTMUSG00000017243	GO:0001731,GO:0002192,GO:0003723,GO:0003743,GO:0005737,GO:0005886,GO:0006351,GO:0006355,GO:0006412,GO:0006413,GO:0006974,GO:0007049,GO:0022627,GO:0032790,GO:0040008	formation of translation preinitiation complex|IRES-dependent translational initiation|RNA binding|translation initiation factor activity|cytoplasm|plasma membrane|transcription, DNA-templated|regulation of transcription, DNA-templated|translation|translational initiation|cellular response to DNA damage stimulus|cell cycle|cytosolic small ribosomal subunit|ribosome disassembly|regulation of growth
ENSMUSG00000000359	110.637	116.161	105.113	0.904896	-0.144177	0.669274	1	3.31995	3.36557	Rem1	protein_coding	rad and gem related GTP binding protein 1 [Source:MGI Symbol;Acc:MGI:1097696]	OTTMUSG00000015816	GO:0000166,GO:0005516,GO:0005525,GO:0005575,GO:0007165,GO:0007264,GO:0008150,GO:0016020	nucleotide binding|calmodulin binding|GTP binding|cellular_component|signal transduction|small GTPase mediated signal transduction|biological_process|membrane
ENSMUSG00000000365	3.04856	4.18597	1.91115	0.456561	-1.13112	0.69587	1	0.0304215	0.0132166	Rnf17	protein_coding	ring finger protein 17 [Source:MGI Symbol;Acc:MGI:1353419]		GO:0005634,GO:0005737,GO:0007275,GO:0007283,GO:0007286,GO:0008270,GO:0030154,GO:0042803,GO:0046872	nucleus|cytoplasm|multicellular organism development|spermatogenesis|spermatid development|zinc ion binding|cell differentiation|protein homodimerization activity|metal ion binding
ENSMUSG00000000374	1376.15	1388.69	1363.6	0.981933	-0.0263036	0.864653	1	11.2553	11.2855	Trappc10	protein_coding	trafficking protein particle complex 10 [Source:MGI Symbol;Acc:MGI:1336209]		GO:0003674,GO:0005794,GO:0006810,GO:0006891,GO:0016192,GO:0034498,GO:1990071	molecular_function|Golgi apparatus|transport|intra-Golgi vesicle-mediated transport|vesicle-mediated transport|early endosome to Golgi transport|TRAPPII protein complex
ENSMUSG00000000378	442.48	452.084	432.875	0.95751	-0.0626408	0.736212	1	8.27289	7.89361	Ccm2	protein_coding	cerebral cavernous malformation 2 [Source:MGI Symbol;Acc:MGI:2384924]	OTTMUSG00000005120	GO:0001568,GO:0001570,GO:0001701,GO:0001885,GO:0001944,GO:0005515,GO:0005737,GO:0007507,GO:0035264,GO:0043234,GO:0045216,GO:0048839,GO:0048845,GO:0060039,GO:0060837,GO:0061154	blood vessel development|vasculogenesis|in utero embryonic development|endothelial cell development|vasculature development|protein binding|cytoplasm|heart development|multicellular organism growth|protein complex|cell-cell junction organization|inner ear development|venous blood vessel morphogenesis|pericardium development|blood vessel endothelial cell differentiation|endothelial tube morphogene…
ENSMUSG00000000381	0	0	0					0	0	Wap	protein_coding	whey acidic protein [Source:MGI Symbol;Acc:MGI:98943]	OTTMUSG00000005118	GO:0005576,GO:0010466,GO:0030414,GO:0045735	extracellular region|negative regulation of peptidase activity|peptidase inhibitor activity|nutrient reservoir activity	path:mmu04917	Prolactin signaling pathway
ENSMUSG00000000384	1179.6	1230.67	1128.53	0.917004	-0.125	0.404249	1	21.4137	20.5534	Tbrg4	protein_coding	transforming growth factor beta regulated gene 4 [Source:MGI Symbol;Acc:MGI:1100868]	OTTMUSG00000005119	GO:0004672,GO:0005739,GO:0044822,GO:0045333	protein kinase activity|mitochondrion|poly(A) RNA binding|cellular respiration
ENSMUSG00000000385	0	0	0					0	0	Tmprss2	protein_coding	transmembrane protease, serine 2 [Source:MGI Symbol;Acc:MGI:1354381]		GO:0004252,GO:0005044,GO:0005576,GO:0005886,GO:0006508,GO:0008233,GO:0008236,GO:0016020,GO:0016021,GO:0016540,GO:0016787,GO:0046598,GO:0070062	serine-type endopeptidase activity|scavenger receptor activity|extracellular region|plasma membrane|proteolysis|peptidase activity|serine-type peptidase activity|membrane|integral component of membrane|protein autoprocessing|hydrolase activity|positive regulation of viral entry into host cell|extracellular exosome	path:mmu05202,path:mmu05164	Transcriptional misregulation in cancers|Influenza A
ENSMUSG00000000386	9.87395	7.32544	12.4225	1.6958	0.761964	0.508737	1	0.0558507	0.11065	Mx1	protein_coding	MX dynamin-like GTPase 1 [Source:MGI Symbol;Acc:MGI:97243]	OTTMUSG00000016636	GO:0000166,GO:0002376,GO:0003924,GO:0005515,GO:0005525,GO:0005634,GO:0005737,GO:0005783,GO:0009615,GO:0016020,GO:0045087,GO:0051607	nucleotide binding|immune system process|GTPase activity|protein binding|GTP binding|nucleus|cytoplasm|endoplasmic reticulum|response to virus|membrane|innate immune response|defense response to virus
ENSMUSG00000000392	128.815	127.672	129.958	1.01791	0.025605	0.960435	1	1.32769	1.26175	Fap	protein_coding	fibroblast activation protein [Source:MGI Symbol;Acc:MGI:109608]	OTTMUSG00000012825	GO:0001525,GO:0002020,GO:0004175,GO:0004252,GO:0005178,GO:0005576,GO:0005615,GO:0005886,GO:0005925,GO:0006508,GO:0006915,GO:0007155,GO:0008233,GO:0008236,GO:0008239,GO:0009986,GO:0010710,GO:0010716,GO:0016020,GO:0016021,GO:0016787,GO:0030027,GO:0030054,GO:0042803,GO:0042995,GO:0043542,GO:0045177,GO:0045178,GO:0051603,GO:0060244,GO:0071158,GO:0071438,GO:0071850,GO:0097325,GO:1900119,GO:1902362,GO:…	angiogenesis|protease binding|endopeptidase activity|serine-type endopeptidase activity|integrin binding|extracellular region|extracellular space|plasma membrane|focal adhesion|proteolysis|apoptotic process|cell adhesion|peptidase activity|serine-type peptidase activity|dipeptidyl-peptidase activity|cell surface|regulation of collagen catabolic process|negative regulation of extracellular matrix …
ENSMUSG00000000394	0	0	0					0	0	Gcg	protein_coding	glucagon [Source:MGI Symbol;Acc:MGI:95674]	OTTMUSG00000012783	GO:0005179,GO:0005576,GO:0005615,GO:0005737,GO:0007188,GO:0010737,GO:0010800,GO:0030819,GO:0031769,GO:0032092,GO:0032099,GO:0033138,GO:0035774,GO:0035948,GO:0042594,GO:0043066,GO:0045860,GO:0050796,GO:0051571,GO:0070374,GO:0090280,GO:1900118,GO:2001243	hormone activity|extracellular region|extracellular space|cytoplasm|adenylate cyclase-modulating G-protein coupled receptor signaling pathway|protein kinase A signaling|positive regulation of peptidyl-threonine phosphorylation|positive regulation of cAMP biosynthetic process|glucagon receptor binding|positive regulation of protein binding|negative regulation of appetite|positive regulation of pep…	path:mmu04911,path:mmu04922	Insulin secretion|Glucagon signaling pathway
ENSMUSG00000000399	9380.98	9021.8	9740.17	1.07963	0.110531	0.563187	1	277.412	297.098	Ndufa9	protein_coding	NADH dehydrogenase (ubiquinone) 1 alpha subcomplex, 9 [Source:MGI Symbol;Acc:MGI:1913358]	OTTMUSG00000056335	GO:0003954,GO:0005634,GO:0005654,GO:0005739,GO:0005743,GO:0005747,GO:0005759,GO:0006810,GO:0031966,GO:0032403,GO:0055114,GO:0070469,GO:1901006	NADH dehydrogenase activity|nucleus|nucleoplasm|mitochondrion|mitochondrial inner membrane|mitochondrial respiratory chain complex I|mitochondrial matrix|transport|mitochondrial membrane|protein complex binding|oxidation-reduction process|respiratory chain|ubiquinone-6 biosynthetic process	path:mmu00190,path:mmu05010,path:mmu05012,path:mmu05016,path:mmu04932	Oxidative phosphorylation|Alzheimer's disease|Parkinson's disease|Huntington's disease|Non-alcoholic fatty liver disease (NAFLD)
ENSMUSG00000000402	0.477787	0	0.955574	Inf	Inf	1	1	0	0.0143376	Egfl6	protein_coding	EGF-like-domain, multiple 6 [Source:MGI Symbol;Acc:MGI:1858599]	OTTMUSG00000019543	GO:0005509,GO:0005576,GO:0005578,GO:0005604,GO:0007155,GO:0007275,GO:0010811,GO:0016020,GO:0030154,GO:0030198	calcium ion binding|extracellular region|proteinaceous extracellular matrix|basement membrane|cell adhesion|multicellular organism development|positive regulation of cell-substrate adhesion|membrane|cell differentiation|extracellular matrix organization
ENSMUSG00000000409	8.48605	8.37193	8.60017	1.02726	0.0388045	1	1	0.144	0.151399	Lck	protein_coding	lymphocyte protein tyrosine kinase [Source:MGI Symbol;Acc:MGI:96756]	OTTMUSG00000009667	GO:0000166,GO:0000242,GO:0001772,GO:0001948,GO:0003823,GO:0004672,GO:0004713,GO:0004715,GO:0004722,GO:0005515,GO:0005524,GO:0005737,GO:0005886,GO:0005911,GO:0006468,GO:0006919,GO:0007166,GO:0007169,GO:0008022,GO:0009612,GO:0010038,GO:0010628,GO:0016020,GO:0016301,GO:0016310,GO:0016740,GO:0018108,GO:0019901,GO:0019903,GO:0030139,GO:0030217,GO:0031234,GO:0032403,GO:0038083,GO:0042127,GO:0042169,GO:…	nucleotide binding|pericentriolar material|immunological synapse|glycoprotein binding|antigen binding|protein kinase activity|protein tyrosine kinase activity|non-membrane spanning protein tyrosine kinase activity|protein serine/threonine phosphatase activity|protein binding|ATP binding|cytoplasm|plasma membrane|cell-cell junction|protein phosphorylation|activation of cysteine-type endopeptidase …	path:mmu04064,path:mmu04650,path:mmu04660,path:mmu04380,path:mmu05340,path:mmu05166	NF-kappa B signaling pathway|Natural killer cell mediated cytotoxicity|T cell receptor signaling pathway|Osteoclast differentiation|Primary immunodeficiency|HTLV-I infection
ENSMUSG00000000411	0	0	0					0	0	Tssk3	protein_coding	testis-specific serine kinase 3 [Source:MGI Symbol;Acc:MGI:1929914]	OTTMUSG00000009663	GO:0000166,GO:0004672,GO:0004674,GO:0005524,GO:0005622,GO:0005634,GO:0005737,GO:0006468,GO:0007275,GO:0007283,GO:0016301,GO:0016310,GO:0016740,GO:0030154,GO:0035556,GO:0046872,GO:0048240	nucleotide binding|protein kinase activity|protein serine/threonine kinase activity|ATP binding|intracellular|nucleus|cytoplasm|protein phosphorylation|multicellular organism development|spermatogenesis|kinase activity|phosphorylation|transferase activity|cell differentiation|intracellular signal transduction|metal ion binding|sperm capacitation
ENSMUSG00000000416	28.5522	30.3482	26.7561	0.881635	-0.181747	0.812876	1	0.18614	0.16197	Cttnbp2	protein_coding	cortactin binding protein 2 [Source:MGI Symbol;Acc:MGI:1353467]	OTTMUSG00000024169	GO:0005519,GO:0005737,GO:0008021,GO:0015629,GO:0017124,GO:0030036,GO:0042995	cytoskeletal regulatory protein binding|cytoplasm|synaptic vesicle|actin cytoskeleton|SH3 domain binding|actin cytoskeleton organization|cell projection
ENSMUSG00000000420	2042.59	1981.01	2104.17	1.06217	0.0870195	0.566546	1	21.4234	21.8787	Galnt1	protein_coding	UDP-N-acetyl-alpha-D-galactosamine:polypeptide N-acetylgalactosaminyltransferase 1 [Source:MGI Symbol;Acc:MGI:894693]	OTTMUSG00000036067	GO:0004653,GO:0005576,GO:0005794,GO:0006493,GO:0016020,GO:0016021,GO:0016740,GO:0016757,GO:0018242,GO:0018243,GO:0030145,GO:0030246,GO:0046872,GO:0048471	polypeptide N-acetylgalactosaminyltransferase activity|extracellular region|Golgi apparatus|protein O-linked glycosylation|membrane|integral component of membrane|transferase activity|transferase activity, transferring glycosyl groups|protein O-linked glycosylation via serine|protein O-linked glycosylation via threonine|manganese ion binding|carbohydrate binding|metal ion binding|perinuclear regi…	path:mmu00512	Mucin type O-glycan biosynthesis
ENSMUSG00000000435	0	0	0					0	0	Myf5	protein_coding	myogenic factor 5 [Source:MGI Symbol;Acc:MGI:97252]		GO:0000978,GO:0001228,GO:0001502,GO:0001503,GO:0001756,GO:0001952,GO:0003677,GO:0003705,GO:0005634,GO:0005654,GO:0006351,GO:0006355,GO:0007275,GO:0007517,GO:0007519,GO:0030154,GO:0030198,GO:0035914,GO:0043010,GO:0043565,GO:0045663,GO:0045944,GO:0046983,GO:0048644,GO:0048704,GO:0048743,GO:0060415,GO:1901741	RNA polymerase II core promoter proximal region sequence-specific DNA binding|transcriptional activator activity, RNA polymerase II transcription regulatory region sequence-specific binding|cartilage condensation|ossification|somitogenesis|regulation of cell-matrix adhesion|DNA binding|transcription factor activity, RNA polymerase II distal enhancer sequence-specific binding|nucleus|nucleoplasm|t…	path:mmu04550	Signaling pathways regulating pluripotency of stem cells
ENSMUSG00000000439	867.146	879.053	855.239	0.97291	-0.0396222	0.80164	1	5.94479	5.78486	Mkrn2	protein_coding	makorin, ring finger protein, 2 [Source:MGI Symbol;Acc:MGI:1914277]	OTTMUSG00000056677	GO:0005622,GO:0008150,GO:0008270,GO:0008766,GO:0016874,GO:0018169,GO:0043773,GO:0043774,GO:0044822,GO:0046872,GO:0070735,GO:0070736,GO:0070737,GO:0070738,GO:0070739,GO:0070740	intracellular|biological_process|zinc ion binding|UDP-N-acetylmuramoylalanyl-D-glutamyl-2,6-diaminopimelate-D-alanyl-D-alanine ligase activity|ligase activity|ribosomal S6-glutamic acid ligase activity|coenzyme F420-0 gamma-glutamyl ligase activity|coenzyme F420-2 alpha-glutamyl ligase activity|poly(A) RNA binding|metal ion binding|protein-glycine ligase activity|protein-glycine ligase activity, …
ENSMUSG00000000440	271.711	304.529	238.894	0.784469	-0.350212	0.103637	1	4.75154	3.61138	Pparg	protein_coding	peroxisome proliferator activated receptor gamma [Source:MGI Symbol;Acc:MGI:97747]	OTTMUSG00000056643	GO:0000122,GO:0001012,GO:0001046,GO:0001228,GO:0001818,GO:0001890,GO:0002021,GO:0002024,GO:0002674,GO:0003677,GO:0003682,GO:0003700,GO:0003707,GO:0004879,GO:0005515,GO:0005634,GO:0005737,GO:0005794,GO:0005829,GO:0006351,GO:0006355,GO:0006357,GO:0006919,GO:0006954,GO:0007165,GO:0008134,GO:0008144,GO:0008217,GO:0008270,GO:0008285,GO:0009416,GO:0010468,GO:0010745,GO:0010871,GO:0010887,GO:0010891,GO:…	negative regulation of transcription from RNA polymerase II promoter|RNA polymerase II regulatory region DNA binding|core promoter sequence-specific DNA binding|transcriptional activator activity, RNA polymerase II transcription regulatory region sequence-specific binding|negative regulation of cytokine production|placenta development|response to dietary excess|diet induced thermogenesis|negative…	path:mmu04152,path:mmu03320,path:mmu04380,path:mmu04211,path:mmu05200,path:mmu05202,path:mmu05216,path:mmu05016	AMPK signaling pathway|PPAR signaling pathway|Osteoclast differentiation|Longevity regulating pathway - mammal|Pathways in cancer|Transcriptional misregulation in cancers|Thyroid cancer|Huntington's disease
ENSMUSG00000000441	2753.71	2787.85	2719.56	0.975505	-0.035779	0.82011	1	27.849	28.2876	Raf1	protein_coding	v-raf-leukemia viral oncogene 1 [Source:MGI Symbol;Acc:MGI:97847]	OTTMUSG00000020697	GO:0000165,GO:0000166,GO:0000186,GO:0001666,GO:0001678,GO:0001934,GO:0004672,GO:0004674,GO:0004709,GO:0005057,GO:0005515,GO:0005524,GO:0005634,GO:0005737,GO:0005739,GO:0005794,GO:0005829,GO:0005886,GO:0006468,GO:0007165,GO:0008285,GO:0016020,GO:0016301,GO:0016310,GO:0016740,GO:0017016,GO:0030154,GO:0030878,GO:0031143,GO:0031333,GO:0031434,GO:0033138,GO:0035019,GO:0035556,GO:0035773,GO:0035994,GO:…	MAPK cascade|nucleotide binding|activation of MAPKK activity|response to hypoxia|cellular glucose homeostasis|positive regulation of protein phosphorylation|protein kinase activity|protein serine/threonine kinase activity|MAP kinase kinase kinase activity|receptor signaling protein activity|protein binding|ATP binding|nucleus|cytoplasm|mitochondrion|Golgi apparatus|cytosol|plasma membrane|protein…	path:mmu04014,path:mmu04015,path:mmu04010,path:mmu04012,path:mmu04370,path:mmu04630,path:mmu04068,path:mmu04072,path:mmu04071,path:mmu04024,path:mmu04022,path:mmu04151,path:mmu04810,path:mmu04210,path:mmu04510,path:mmu04540,path:mmu04550,path:mmu04650,path:mmu04660,path:mmu04662,path:mmu04664,path:mmu04666,path:mmu04062,path:mmu04910,path:mmu04912,path:mmu04915,path:mmu04914,path:mmu04917,path:mm…	Ras signaling pathway|Rap1 signaling pathway|MAPK signaling pathway|ErbB signaling pathway|VEGF signaling pathway|Jak-STAT signaling pathway|FoxO signaling pathway|Phospholipase D signaling pathway|Sphingolipid signaling pathway|cAMP signaling pathway|cGMP - PKG signaling pathway|PI3K-Akt signaling pathway|Regulation of actin cytoskeleton|Apoptosis|Focal adhesion|Gap junction|Signaling pathways r…
ENSMUSG00000000486	51.7577	58.6035	44.912	0.76637	-0.383887	0.404604	1	0.98316	0.834655	2017-09-01	protein_coding	septin 1 [Source:MGI Symbol;Acc:MGI:1858916]	OTTMUSG00000022181	GO:0000166,GO:0005525,GO:0005737,GO:0005856,GO:0007049,GO:0007056,GO:0030496,GO:0051301,GO:0051311,GO:0072687	nucleotide binding|GTP binding|cytoplasm|cytoskeleton|cell cycle|spindle assembly involved in female meiosis|midbody|cell division|meiotic metaphase plate congression|meiotic spindle	path:mmu05100	Bacterial invasion of epithelial cells
ENSMUSG00000000489	841.097	840.332	841.861	1.00182	0.00262149	0.995288	1	16.4841	17.0611	Pdgfb	protein_coding	platelet derived growth factor, B polypeptide [Source:MGI Symbol;Acc:MGI:97528]		GO:0001892,GO:0001938,GO:0002548,GO:0003104,GO:0005102,GO:0005161,GO:0005518,GO:0005576,GO:0005615,GO:0005737,GO:0006468,GO:0006929,GO:0007275,GO:0007416,GO:0007507,GO:0007596,GO:0008083,GO:0008284,GO:0009611,GO:0009986,GO:0010512,GO:0010544,GO:0010628,GO:0010629,GO:0014068,GO:0014911,GO:0016020,GO:0016176,GO:0016322,GO:0016323,GO:0018105,GO:0018108,GO:0021782,GO:0030031,GO:0030036,GO:0030335,GO:…	embryonic placenta development|positive regulation of endothelial cell proliferation|monocyte chemotaxis|positive regulation of glomerular filtration|receptor binding|platelet-derived growth factor receptor binding|collagen binding|extracellular region|extracellular space|cytoplasm|protein phosphorylation|substrate-dependent cell migration|multicellular organism development|synapse assembly|heart…	path:mmu04014,path:mmu04015,path:mmu04010,path:mmu04072,path:mmu04151,path:mmu04060,path:mmu04810,path:mmu04510,path:mmu04540,path:mmu05200,path:mmu05231,path:mmu05206,path:mmu05214,path:mmu05218,path:mmu05211,path:mmu05215,path:mmu05166	Ras signaling pathway|Rap1 signaling pathway|MAPK signaling pathway|Phospholipase D signaling pathway|PI3K-Akt signaling pathway|Cytokine-cytokine receptor interaction|Regulation of actin cytoskeleton|Focal adhesion|Gap junction|Pathways in cancer|Choline metabolism in cancer|MicroRNAs in cancer|Glioma|Melanoma|Renal cell carcinoma|Prostate cancer|HTLV-I infection
ENSMUSG00000000530	1046.49	1037.07	1055.91	1.01816	0.0259689	0.869008	1	10.7069	11.1995	Acvrl1	protein_coding	activin A receptor, type II-like 1 [Source:MGI Symbol;Acc:MGI:1338946]	OTTMUSG00000029275	GO:0000166,GO:0001525,GO:0001701,GO:0001937,GO:0001938,GO:0001946,GO:0001974,GO:0004672,GO:0004674,GO:0004675,GO:0004702,GO:0005024,GO:0005025,GO:0005515,GO:0005524,GO:0005886,GO:0005887,GO:0006355,GO:0006468,GO:0007162,GO:0007165,GO:0007178,GO:0007179,GO:0008015,GO:0008217,GO:0008285,GO:0009986,GO:0010596,GO:0010862,GO:0016020,GO:0016021,GO:0016301,GO:0016310,GO:0016361,GO:0016740,GO:0019901,GO:…	nucleotide binding|angiogenesis|in utero embryonic development|negative regulation of endothelial cell proliferation|positive regulation of endothelial cell proliferation|lymphangiogenesis|blood vessel remodeling|protein kinase activity|protein serine/threonine kinase activity|transmembrane receptor protein serine/threonine kinase activity|receptor signaling protein serine/threonine kinase activi…
ENSMUSG00000000531	152.749	150.695	154.803	1.02726	0.0388045	0.913365	1	3.74376	4.27334	Grasp	protein_coding	GRP1 (general receptor for phosphoinositides 1)-associated scaffold protein [Source:MGI Symbol;Acc:MGI:1860303]		GO:0005515,GO:0005641,GO:0005737,GO:0005886,GO:0006886,GO:0007165,GO:0008104,GO:0016020,GO:0030165,GO:0030306,GO:0042802	protein binding|nuclear envelope lumen|cytoplasm|plasma membrane|intracellular protein transport|signal transduction|protein localization|membrane|PDZ domain binding|ADP-ribosylation factor binding|identical protein binding
ENSMUSG00000000532	593.798	536.85	650.746	1.21216	0.277575	0.0897641	1	5.74451	7.01266	Acvr1b	protein_coding	activin A receptor, type 1B [Source:MGI Symbol;Acc:MGI:1338944]	OTTMUSG00000048171	GO:0000082,GO:0000166,GO:0001701,GO:0001942,GO:0004672,GO:0004674,GO:0004675,GO:0004702,GO:0005515,GO:0005524,GO:0005886,GO:0005887,GO:0006355,GO:0006468,GO:0007165,GO:0007166,GO:0007178,GO:0007498,GO:0009790,GO:0009966,GO:0009986,GO:0010628,GO:0010629,GO:0010862,GO:0016020,GO:0016021,GO:0016301,GO:0016310,GO:0016361,GO:0016740,GO:0017002,GO:0018107,GO:0019838,GO:0030308,GO:0032924,GO:0032927,GO:…	G1/S transition of mitotic cell cycle|nucleotide binding|in utero embryonic development|hair follicle development|protein kinase activity|protein serine/threonine kinase activity|transmembrane receptor protein serine/threonine kinase activity|receptor signaling protein serine/threonine kinase activity|protein binding|ATP binding|plasma membrane|integral component of plasma membrane|regulation of …	path:mmu04350,path:mmu04060,path:mmu04550	TGF-beta signaling pathway|Cytokine-cytokine receptor interaction|Signaling pathways regulating pluripotency of stem cells
ENSMUSG00000000538	3918.23	3968.29	3868.16	0.974767	-0.0368702	0.822954	1	24.2462	23.9932	Tom1l2	protein_coding	target of myb1-like 2 (chicken) [Source:MGI Symbol;Acc:MGI:2443306]	OTTMUSG00000005819	GO:0005622,GO:0006810,GO:0006886,GO:0007165,GO:0015031,GO:0019901,GO:0030276,GO:0045839,GO:0070062	intracellular|transport|intracellular protein transport|signal transduction|protein transport|protein kinase binding|clathrin binding|negative regulation of mitotic nuclear division|extracellular exosome
ENSMUSG00000000544	0	0	0					0	0	Gpa33	protein_coding	glycoprotein A33 (transmembrane) [Source:MGI Symbol;Acc:MGI:1891703]	OTTMUSG00000016903	GO:0005886,GO:0005911,GO:0009986,GO:0016020,GO:0016021,GO:0016337,GO:0070062	plasma membrane|cell-cell junction|cell surface|membrane|integral component of membrane|single organismal cell-cell adhesion|extracellular exosome
ENSMUSG00000000552	239.769	273.134	206.404	0.755687	-0.404139	0.0746036	1	5.34663	4.54313	Zfp385a	protein_coding	zinc finger protein 385A [Source:MGI Symbol;Acc:MGI:1352495]		GO:0000790,GO:0002039,GO:0003676,GO:0003723,GO:0003730,GO:0005634,GO:0005737,GO:0006351,GO:0006355,GO:0006417,GO:0006915,GO:0006974,GO:0007049,GO:0007599,GO:0007611,GO:0007626,GO:0008270,GO:0008298,GO:0010609,GO:0030220,GO:0030425,GO:0035855,GO:0042995,GO:0043025,GO:0044822,GO:0045600,GO:0046872,GO:0070889,GO:0072332,GO:1902164,GO:1902166,GO:2000765	nuclear chromatin|p53 binding|nucleic acid binding|RNA binding|mRNA 3'-UTR binding|nucleus|cytoplasm|transcription, DNA-templated|regulation of transcription, DNA-templated|regulation of translation|apoptotic process|cellular response to DNA damage stimulus|cell cycle|hemostasis|learning or memory|locomotory behavior|zinc ion binding|intracellular mRNA localization|mRNA localization resulting in …
ENSMUSG00000000555	1741.05	1814.62	1667.48	0.918915	-0.121997	0.416452	1	16.4083	15.4549	Itga5	protein_coding	integrin alpha 5 (fibronectin receptor alpha) [Source:MGI Symbol;Acc:MGI:96604]		GO:0005154,GO:0005178,GO:0005515,GO:0005737,GO:0005783,GO:0005794,GO:0005886,GO:0005911,GO:0005925,GO:0007044,GO:0007155,GO:0007157,GO:0007159,GO:0007229,GO:0007613,GO:0008305,GO:0009897,GO:0009986,GO:0010811,GO:0016020,GO:0016021,GO:0030335,GO:0031410,GO:0031589,GO:0032587,GO:0033631,GO:0034113,GO:0035987,GO:0045202,GO:0045765,GO:0046872,GO:0050731,GO:0050839,GO:1903672,GO:2000811	epidermal growth factor receptor binding|integrin binding|protein binding|cytoplasm|endoplasmic reticulum|Golgi apparatus|plasma membrane|cell-cell junction|focal adhesion|cell-substrate junction assembly|cell adhesion|heterophilic cell-cell adhesion via plasma membrane cell adhesion molecules|leukocyte cell-cell adhesion|integrin-mediated signaling pathway|memory|integrin complex|external side o…	path:mmu04151,path:mmu04512,path:mmu04145,path:mmu04810,path:mmu04510,path:mmu04640,path:mmu05206,path:mmu05205,path:mmu05410,path:mmu05412,path:mmu05414,path:mmu05133,path:mmu05100	PI3K-Akt signaling pathway|ECM-receptor interaction|Phagosome|Regulation of actin cytoskeleton|Focal adhesion|Hematopoietic cell lineage|MicroRNAs in cancer|Proteoglycans in cancer|Hypertrophic cardiomyopathy (HCM)|Arrhythmogenic right ventricular cardiomyopathy (ARVC)|Dilated cardiomyopathy (DCM)|Pertussis|Bacterial invasion of epithelial cells
ENSMUSG00000000560	0	0	0					0	0	Gabra2	protein_coding	gamma-aminobutyric acid (GABA) A receptor, subunit alpha 2 [Source:MGI Symbol;Acc:MGI:95614]	OTTMUSG00000054189	GO:0001505,GO:0004890,GO:0005216,GO:0005230,GO:0005254,GO:0005886,GO:0006810,GO:0006811,GO:0006821,GO:0006836,GO:0007214,GO:0008503,GO:0016020,GO:0016021,GO:0030054,GO:0030285,GO:0030424,GO:0030425,GO:0032590,GO:0034707,GO:0043025,GO:0045202,GO:0045211,GO:0060077,GO:0098794,GO:1902711	regulation of neurotransmitter levels|GABA-A receptor activity|ion channel activity|extracellular ligand-gated ion channel activity|chloride channel activity|plasma membrane|transport|ion transport|chloride transport|neurotransmitter transport|gamma-aminobutyric acid signaling pathway|benzodiazepine receptor activity|membrane|integral component of membrane|cell junction|integral component of syna…	path:mmu04080,path:mmu04727,path:mmu04723,path:mmu04742,path:mmu05032,path:mmu05033	Neuroactive ligand-receptor interaction|GABAergic synapse|Retrograde endocannabinoid signaling|Taste transduction|Morphine addiction|Nicotine addiction
ENSMUSG00000000561	1062.21	1036.03	1088.4	1.05055	0.0711468	0.639482	1	8.54173	9.07746	Wdr77	protein_coding	WD repeat domain 77 [Source:MGI Symbol;Acc:MGI:1917715]	OTTMUSG00000027092	GO:0005515,GO:0005634,GO:0005654,GO:0005737,GO:0005794,GO:0005829,GO:0006357,GO:0008284,GO:0008285,GO:0008327,GO:0030374,GO:0034709,GO:0060528,GO:0060770	protein binding|nucleus|nucleoplasm|cytoplasm|Golgi apparatus|cytosol|regulation of transcription from RNA polymerase II promoter|positive regulation of cell proliferation|negative regulation of cell proliferation|methyl-CpG binding|ligand-dependent nuclear receptor transcription coactivator activity|methylosome|secretory columnal luminar epithelial cell differentiation involved in prostate gland…
ENSMUSG00000000562	1.00103	1.04649	0.955574	0.913122	-0.131121	1	1	0.0197204	0.0442748	Adora3	protein_coding	adenosine A3 receptor [Source:MGI Symbol;Acc:MGI:104847]	OTTMUSG00000052379	GO:0001609,GO:0001973,GO:0002553,GO:0002687,GO:0005886,GO:0005887,GO:0014068,GO:0043306,GO:0050729,GO:0050850,GO:0070257	G-protein coupled adenosine receptor activity|adenosine receptor signaling pathway|histamine secretion by mast cell|positive regulation of leukocyte migration|plasma membrane|integral component of plasma membrane|positive regulation of phosphatidylinositol 3-kinase signaling|positive regulation of mast cell degranulation|positive regulation of inflammatory response|positive regulation of calcium-…	path:mmu04071,path:mmu04022,path:mmu04080	Sphingolipid signaling pathway|cGMP - PKG signaling pathway|Neuroactive ligand-receptor interaction
ENSMUSG00000000563	11793.6	11338.7	12248.5	1.08024	0.111351	0.569162	1	107.222	119.773	Atp5f1	protein_coding	ATP synthase, H+ transporting, mitochondrial F0 complex, subunit B1 [Source:MGI Symbol;Acc:MGI:1100495]	OTTMUSG00000027098	GO:0000276,GO:0005634,GO:0005654,GO:0005739,GO:0005743,GO:0005753,GO:0006810,GO:0006811,GO:0015078,GO:0015986,GO:0015992,GO:0016020,GO:0016887,GO:0043209,GO:0045263,GO:0046933,GO:0070062	mitochondrial proton-transporting ATP synthase complex, coupling factor F(o)|nucleus|nucleoplasm|mitochondrion|mitochondrial inner membrane|mitochondrial proton-transporting ATP synthase complex|transport|ion transport|hydrogen ion transmembrane transporter activity|ATP synthesis coupled proton transport|proton transport|membrane|ATPase activity|myelin sheath|proton-transporting ATP synthase comp…	path:mmu00190,path:mmu05010,path:mmu05012,path:mmu05016	Oxidative phosphorylation|Alzheimer's disease|Parkinson's disease|Huntington's disease
ENSMUSG00000000567	47.9809	59.65	36.3118	0.608748	-0.716083	0.123276	1	0.761977	0.479005	Sox9	protein_coding	SRY (sex determining region Y)-box 9 [Source:MGI Symbol;Acc:MGI:98371]	OTTMUSG00000003313	GO:0000122,GO:0000976,GO:0000981,GO:0001046,GO:0001077,GO:0001158,GO:0001228,GO:0001501,GO:0001502,GO:0001708,GO:0001837,GO:0001894,GO:0001934,GO:0001942,GO:0002053,GO:0002063,GO:0002683,GO:0003170,GO:0003179,GO:0003188,GO:0003203,GO:0003413,GO:0003415,GO:0003677,GO:0003682,GO:0003700,GO:0003705,GO:0004672,GO:0005515,GO:0005634,GO:0005654,GO:0005667,GO:0006334,GO:0006338,GO:0006351,GO:0006355,GO:…	negative regulation of transcription from RNA polymerase II promoter|transcription regulatory region sequence-specific DNA binding|RNA polymerase II transcription factor activity, sequence-specific DNA binding|core promoter sequence-specific DNA binding|transcriptional activator activity, RNA polymerase II core promoter proximal region sequence-specific binding|enhancer sequence-specific DNA bind…	path:mmu04024	cAMP signaling pathway
ENSMUSG00000000568	888.283	870.681	905.884	1.04043	0.057183	0.712528	1	4.25464	4.3269	Hnrnpd	protein_coding	heterogeneous nuclear ribonucleoprotein D [Source:MGI Symbol;Acc:MGI:101947]	OTTMUSG00000036763	GO:0000166,GO:0003676,GO:0003677,GO:0003680,GO:0003682,GO:0003723,GO:0003729,GO:0005515,GO:0005634,GO:0005654,GO:0005737,GO:0005829,GO:0006351,GO:0006355,GO:0008134,GO:0010628,GO:0010629,GO:0030529,GO:0035925,GO:0042162,GO:0042752,GO:0042826,GO:0043488,GO:0044822,GO:0045727,GO:0048255,GO:0048511,GO:0051592,GO:0061158,GO:0070062,GO:0071732,GO:0097167,GO:1901355,GO:1904383,GO:1904586	nucleotide binding|nucleic acid binding|DNA binding|AT DNA binding|chromatin binding|RNA binding|mRNA binding|protein binding|nucleus|nucleoplasm|cytoplasm|cytosol|transcription, DNA-templated|regulation of transcription, DNA-templated|transcription factor binding|positive regulation of gene expression|negative regulation of gene expression|intracellular ribonucleoprotein complex|mRNA 3'-UTR AU-r…
ENSMUSG00000000579	49.8698	48.1386	51.601	1.07193	0.100205	0.869904	1	0.604409	0.664367	Dynlt1c	protein_coding	dynein light chain Tctex-type 1C [Source:MGI Symbol;Acc:MGI:3807476]	OTTMUSG00000023344	GO:0005881,GO:0008150,GO:0042802,GO:0099503	cytoplasmic microtubule|biological_process|identical protein binding|secretory vesicle
ENSMUSG00000000581	573.641	512.781	634.501	1.23737	0.307281	0.0625754	1	6.00232	7.3475	C1d	protein_coding	C1D nuclear receptor co-repressor [Source:MGI Symbol;Acc:MGI:1927354]	OTTMUSG00000005196	GO:0000460,GO:0003677,GO:0003714,GO:0003723,GO:0005515,GO:0005634,GO:0005730,GO:0005737,GO:0006351,GO:0006355,GO:0006364,GO:0006915,GO:0016922,GO:0017053,GO:0045892	maturation of 5.8S rRNA|DNA binding|transcription corepressor activity|RNA binding|protein binding|nucleus|nucleolus|cytoplasm|transcription, DNA-templated|regulation of transcription, DNA-templated|rRNA processing|apoptotic process|ligand-dependent nuclear receptor binding|transcriptional repressor complex|negative regulation of transcription, DNA-templated	path:mmu03018	RNA degradation
ENSMUSG00000000594	349.794	342.203	357.385	1.04437	0.0626271	0.76027	1	3.56824	3.72381	Gm2a	protein_coding	GM2 ganglioside activator protein [Source:MGI Symbol;Acc:MGI:95762]	OTTMUSG00000005683	GO:0004563,GO:0005739,GO:0005764,GO:0006629,GO:0006665,GO:0006689,GO:0007611,GO:0008047,GO:0009313,GO:0016787,GO:0019915,GO:0050877,GO:0050885	beta-N-acetylhexosaminidase activity|mitochondrion|lysosome|lipid metabolic process|sphingolipid metabolic process|ganglioside catabolic process|learning or memory|enzyme activator activity|oligosaccharide catabolic process|hydrolase activity|lipid storage|neurological system process|neuromuscular process controlling balance	path:mmu04142	Lysosome
ENSMUSG00000000600	885.803	868.588	903.018	1.03964	0.0560824	0.718073	1	4.57546	4.6192	Krit1	protein_coding	KRIT1, ankyrin repeat containing [Source:MGI Symbol;Acc:MGI:1930618]	OTTMUSG00000053024	GO:0001525,GO:0001937,GO:0005515,GO:0005546,GO:0005615,GO:0005737,GO:0005856,GO:0005874,GO:0005886,GO:0005911,GO:0008017,GO:0010596,GO:0016020,GO:0016525,GO:0030054,GO:0030695,GO:0032092,GO:0032403,GO:0043234,GO:0045454,GO:2000114,GO:2000352	angiogenesis|negative regulation of endothelial cell proliferation|protein binding|phosphatidylinositol-4,5-bisphosphate binding|extracellular space|cytoplasm|cytoskeleton|microtubule|plasma membrane|cell-cell junction|microtubule binding|negative regulation of endothelial cell migration|membrane|negative regulation of angiogenesis|cell junction|GTPase regulator activity|positive regulation of pr…	path:mmu04015	Rap1 signaling pathway
ENSMUSG00000000605	2007.76	1960.08	2055.44	1.04865	0.0685361	0.652054	1	18.1082	18.5073	Clcn4	protein_coding	chloride channel, voltage-sensitive 4 [Source:MGI Symbol;Acc:MGI:104571]	OTTMUSG00000037804	GO:0000166,GO:0005216,GO:0005247,GO:0005524,GO:0005768,GO:0005887,GO:0006810,GO:0006811,GO:0006821,GO:0015297,GO:0016020,GO:0016021,GO:0031404,GO:0055085,GO:1902476	nucleotide binding|ion channel activity|voltage-gated chloride channel activity|ATP binding|endosome|integral component of plasma membrane|transport|ion transport|chloride transport|antiporter activity|membrane|integral component of membrane|chloride ion binding|transmembrane transport|chloride transmembrane transport
ENSMUSG00000000606	0	0	0					0	0	Vmn2r88	protein_coding	vomeronasal 2, receptor 88 [Source:MGI Symbol;Acc:MGI:1316662]	OTTMUSG00000033227
ENSMUSG00000000617	0	0	0					0	0	Grm6	protein_coding	glutamate receptor, metabotropic 6 [Source:MGI Symbol;Acc:MGI:1351343]	OTTMUSG00000007883	GO:0000139,GO:0001640,GO:0001642,GO:0004871,GO:0004930,GO:0005783,GO:0005789,GO:0005794,GO:0005886,GO:0005887,GO:0007165,GO:0007186,GO:0007196,GO:0007216,GO:0007601,GO:0007626,GO:0008066,GO:0016020,GO:0016021,GO:0035841,GO:0042734,GO:0042803,GO:0042995,GO:0045211,GO:0050896,GO:0050908,GO:0050953,GO:0051966,GO:0060041,GO:0090280	Golgi membrane|adenylate cyclase inhibiting G-protein coupled glutamate receptor activity|group III metabotropic glutamate receptor activity|signal transducer activity|G-protein coupled receptor activity|endoplasmic reticulum|endoplasmic reticulum membrane|Golgi apparatus|plasma membrane|integral component of plasma membrane|signal transduction|G-protein coupled receptor signaling pathway|adenyla…	path:mmu04072,path:mmu04080,path:mmu04724	Phospholipase D signaling pathway|Neuroactive ligand-receptor interaction|Glutamatergic synapse
ENSMUSG00000000627	16.8125	24.0693	9.55574	0.39701	-1.33275	0.0908834	1	0.289128	0.104995	Sema4f	protein_coding	sema domain, immunoglobulin domain (Ig), TM domain, and short cytoplasmic domain [Source:MGI Symbol;Acc:MGI:1340055]	OTTMUSG00000021185	GO:0001755,GO:0005515,GO:0005615,GO:0005783,GO:0005886,GO:0007275,GO:0007399,GO:0007411,GO:0016020,GO:0016021,GO:0030154,GO:0030215,GO:0030335,GO:0030517,GO:0031290,GO:0045202,GO:0045211,GO:0045499,GO:0048843,GO:0050919,GO:0071526	neural crest cell migration|protein binding|extracellular space|endoplasmic reticulum|plasma membrane|multicellular organism development|nervous system development|axon guidance|membrane|integral component of membrane|cell differentiation|semaphorin receptor binding|positive regulation of cell migration|negative regulation of axon extension|retinal ganglion cell axon guidance|synapse|postsynaptic…	path:mmu04360	Axon guidance
ENSMUSG00000000628	6435.35	6149.18	6721.51	1.09307	0.12839	0.475756	1	43.2857	47.1189	Hk2	protein_coding	hexokinase 2 [Source:MGI Symbol;Acc:MGI:1315197]	OTTMUSG00000035991	GO:0000166,GO:0001678,GO:0002931,GO:0003824,GO:0004340,GO:0004396,GO:0005524,GO:0005536,GO:0005739,GO:0005741,GO:0005829,GO:0005975,GO:0006006,GO:0006096,GO:0008152,GO:0008443,GO:0008607,GO:0008637,GO:0008819,GO:0008865,GO:0010276,GO:0016020,GO:0016301,GO:0016307,GO:0016310,GO:0016538,GO:0016740,GO:0016773,GO:0018720,GO:0019158,GO:0019914,GO:0032942,GO:0033785,GO:0034071,GO:0035004,GO:0035795,GO:…	nucleotide binding|cellular glucose homeostasis|response to ischemia|catalytic activity|glucokinase activity|hexokinase activity|ATP binding|glucose binding|mitochondrion|mitochondrial outer membrane|cytosol|carbohydrate metabolic process|glucose metabolic process|glycolytic process|metabolic process|phosphofructokinase activity|phosphorylase kinase regulator activity|apoptotic mitochondrial chan…	path:mmu01200,path:mmu00010,path:mmu00051,path:mmu00052,path:mmu00500,path:mmu00520,path:mmu00524,path:mmu04066,path:mmu04910,path:mmu04973,path:mmu05230,path:mmu04930	Carbon metabolism|Glycolysis / Gluconeogenesis|Fructose and mannose metabolism|Galactose metabolism|Starch and sucrose metabolism|Amino sugar and nucleotide sugar metabolism|Butirosin and neomycin biosynthesis|HIF-1 signaling pathway|Insulin signaling pathway|Carbohydrate digestion and absorption|Central carbon metabolism in cancer|Type II diabetes mellitus
ENSMUSG00000000631	5233.67	5477.34	4990.01	0.911028	-0.134432	0.435655	1	20.0234	19.328	Myo18a	protein_coding	myosin XVIIIA [Source:MGI Symbol;Acc:MGI:2667185]	OTTMUSG00000000073	GO:0000166,GO:0003774,GO:0005524,GO:0005654,GO:0005737,GO:0005794,GO:0005802,GO:0005856,GO:0005903,GO:0007030,GO:0016020,GO:0016459,GO:0016477,GO:0031032,GO:0042641,GO:0043066,GO:0043531,GO:0044822,GO:0048194,GO:0050714,GO:0051015,GO:0090161,GO:0090164	nucleotide binding|motor activity|ATP binding|nucleoplasm|cytoplasm|Golgi apparatus|trans-Golgi network|cytoskeleton|brush border|Golgi organization|membrane|myosin complex|cell migration|actomyosin structure organization|actomyosin|negative regulation of apoptotic process|ADP binding|poly(A) RNA binding|Golgi vesicle budding|positive regulation of protein secretion|actin filament binding|Golgi r…
ENSMUSG00000000632	10.1467	13.6044	6.68902	0.491681	-1.02421	0.338695	1	0.116456	0.0543493	Sez6	protein_coding	seizure related gene 6 [Source:MGI Symbol;Acc:MGI:104745]	OTTMUSG00000000068	GO:0003674,GO:0005576,GO:0005615,GO:0005737,GO:0005783,GO:0005886,GO:0008344,GO:0016020,GO:0016021,GO:0021680,GO:0030054,GO:0042995,GO:0043025,GO:0043197,GO:0043198,GO:0045202,GO:0048471,GO:0050773,GO:0060074,GO:0060079,GO:0090036,GO:0097440,GO:1900006,GO:2000171	molecular_function|extracellular region|extracellular space|cytoplasm|endoplasmic reticulum|plasma membrane|adult locomotory behavior|membrane|integral component of membrane|cerebellar Purkinje cell layer development|cell junction|cell projection|neuronal cell body|dendritic spine|dendritic shaft|synapse|perinuclear region of cytoplasm|regulation of dendrite development|synapse maturation|excitat…
ENSMUSG00000000673	0	0	0					0	0	Haao	protein_coding	3-hydroxyanthranilate 3,4-dioxygenase [Source:MGI Symbol;Acc:MGI:1349444]		GO:0000334,GO:0005506,GO:0005737,GO:0005829,GO:0008198,GO:0010043,GO:0016491,GO:0019363,GO:0019825,GO:0031966,GO:0034354,GO:0046686,GO:0046872,GO:0046874,GO:0051213,GO:0055114,GO:0070050,GO:0070062	3-hydroxyanthranilate 3,4-dioxygenase activity|iron ion binding|cytoplasm|cytosol|ferrous iron binding|response to zinc ion|oxidoreductase activity|pyridine nucleotide biosynthetic process|oxygen binding|mitochondrial membrane|'de novo' NAD biosynthetic process from tryptophan|response to cadmium ion|metal ion binding|quinolinate metabolic process|dioxygenase activity|oxidation-reduction process|…	path:mmu00380	Tryptophan metabolism
ENSMUSG00000000682	12.4447	11.5114	13.378	1.16216	0.216803	0.902894	1	1.91314	1.96275	Cd52	protein_coding	CD52 antigen [Source:MGI Symbol;Acc:MGI:1346088]	OTTMUSG00000010233	GO:0005886,GO:0016020,GO:0031225,GO:0097225	plasma membrane|membrane|anchored component of membrane|sperm midpiece
ENSMUSG00000000686	42.4525	53.3711	31.5339	0.590844	-0.759152	0.123309	1	0.86681	0.434326	Abhd15	protein_coding	abhydrolase domain containing 15 [Source:MGI Symbol;Acc:MGI:1914727]	OTTMUSG00000008183	GO:0003674,GO:0004620,GO:0005576,GO:0008150,GO:0010296,GO:0016020,GO:0016298,GO:0016787,GO:0018731,GO:0018732,GO:0018733,GO:0018734,GO:0034892,GO:0035460,GO:0043905,GO:0043906,GO:0043907,GO:0043908,GO:0047376,GO:0050253,GO:0052767,GO:0052768,GO:0080030,GO:0080031,GO:0080032	molecular_function|phospholipase activity|extracellular region|biological_process|prenylcysteine methylesterase activity|membrane|lipase activity|hydrolase activity|1-oxa-2-oxocycloheptane lactonase activity|sulfolactone hydrolase activity|3,4-dihydrocoumarin hydrolase activity|butyrolactone hydrolase activity|endosulfan lactone lactonase activity|L-ascorbate 6-phosphate lactonase activity|Ser-tR…
ENSMUSG00000000690	0	0	0					0	0	Hoxb6	protein_coding	homeobox B6 [Source:MGI Symbol;Acc:MGI:96187]	OTTMUSG00000001988	GO:0003677,GO:0003700,GO:0005634,GO:0006351,GO:0006355,GO:0007275,GO:0009952,GO:0034101,GO:0043565,GO:0044822,GO:0048704,GO:0048706	DNA binding|transcription factor activity, sequence-specific DNA binding|nucleus|transcription, DNA-templated|regulation of transcription, DNA-templated|multicellular organism development|anterior/posterior pattern specification|erythrocyte homeostasis|sequence-specific DNA binding|poly(A) RNA binding|embryonic skeletal system morphogenesis|embryonic skeletal system development
ENSMUSG00000000693	148.061	174.764	121.358	0.69441	-0.52614	0.0592832	1	1.64608	1.14751	Loxl3	protein_coding	lysyl oxidase-like 3 [Source:MGI Symbol;Acc:MGI:1337004]	OTTMUSG00000022487	GO:0001837,GO:0005044,GO:0005507,GO:0005576,GO:0015922,GO:0016020,GO:0016491,GO:0016641,GO:0043912,GO:0045892,GO:0046872,GO:0055114	epithelial to mesenchymal transition|scavenger receptor activity|copper ion binding|extracellular region|aspartate oxidase activity|membrane|oxidoreductase activity|oxidoreductase activity, acting on the CH-NH2 group of donors, oxygen as acceptor|D-lysine oxidase activity|negative regulation of transcription, DNA-templated|metal ion binding|oxidation-reduction process
ENSMUSG00000000701	0	0	0					0	0	Tcl1b5	protein_coding	T cell leukemia/lymphoma 1B, 5 [Source:MGI Symbol;Acc:MGI:1351635]
ENSMUSG00000000706	0	0	0					0	0	Btn1a1	protein_coding	butyrophilin, subfamily 1, member A1 [Source:MGI Symbol;Acc:MGI:103118]	OTTMUSG00000000742	GO:0005515,GO:0005615,GO:0016020,GO:0016021,GO:0031324,GO:0046007,GO:0050710	protein binding|extracellular space|membrane|integral component of membrane|negative regulation of cellular metabolic process|negative regulation of activated T cell proliferation|negative regulation of cytokine secretion
ENSMUSG00000000708	2779.15	2735.53	2822.77	1.03189	0.0452901	0.77302	1	22.5645	22.8064	Kat2b	protein_coding	K(lysine) acetyltransferase 2B [Source:MGI Symbol;Acc:MGI:1343094]	OTTMUSG00000035538	GO:0000123,GO:0000776,GO:0000790,GO:0000977,GO:0003682,GO:0003712,GO:0003713,GO:0004402,GO:0004468,GO:0004861,GO:0005515,GO:0005634,GO:0005671,GO:0005829,GO:0006338,GO:0006351,GO:0006355,GO:0006473,GO:0007049,GO:0008080,GO:0008134,GO:0008285,GO:0010835,GO:0010976,GO:0016407,GO:0016573,GO:0016740,GO:0016746,GO:0018076,GO:0018393,GO:0018394,GO:0019901,GO:0031672,GO:0031674,GO:0032403,GO:0032869,GO:…	histone acetyltransferase complex|kinetochore|nuclear chromatin|RNA polymerase II regulatory region sequence-specific DNA binding|chromatin binding|transcription cofactor activity|transcription coactivator activity|histone acetyltransferase activity|lysine N-acetyltransferase activity, acting on acetyl phosphate as donor|cyclin-dependent protein serine/threonine kinase inhibitor activity|protein …	path:mmu04330,path:mmu04919,path:mmu05203,path:mmu05166	Notch signaling pathway|Thyroid hormone signaling pathway|Viral carcinogenesis|HTLV-I infection
ENSMUSG00000000711	1630.44	1534.16	1726.72	1.12552	0.170591	0.254005	1	19.8768	22.6336	Rab5b	protein_coding	RAB5B, member RAS oncogene family [Source:MGI Symbol;Acc:MGI:105938]		GO:0000166,GO:0003924,GO:0005515,GO:0005525,GO:0005622,GO:0005768,GO:0005769,GO:0005886,GO:0006810,GO:0007032,GO:0007264,GO:0015031,GO:0016020,GO:0019003,GO:0019882,GO:0030100,GO:0030139,GO:0030742,GO:0048227,GO:0070062	nucleotide binding|GTPase activity|protein binding|GTP binding|intracellular|endosome|early endosome|plasma membrane|transport|endosome organization|small GTPase mediated signal transduction|protein transport|membrane|GDP binding|antigen processing and presentation|regulation of endocytosis|endocytic vesicle|GTP-dependent protein binding|plasma membrane to endosome transport|extracellular exosome	path:mmu04014,path:mmu04144,path:mmu04145,path:mmu04962,path:mmu05152,path:mmu05146	Ras signaling pathway|Endocytosis|Phagosome|Vasopressin-regulated water reabsorption|Tuberculosis|Amoebiasis
ENSMUSG00000000724	0	0	0					0	0	Cryba1	protein_coding	crystallin, beta A1 [Source:MGI Symbol;Acc:MGI:88518]	OTTMUSG00000008185	GO:0001818,GO:0005212,GO:0005634,GO:0005737,GO:0007601,GO:0014067,GO:0032007,GO:0042803,GO:0043010,GO:0051898,GO:0070373,GO:2000210	negative regulation of cytokine production|structural constituent of eye lens|nucleus|cytoplasm|visual perception|negative regulation of phosphatidylinositol 3-kinase signaling|negative regulation of TOR signaling|protein homodimerization activity|camera-type eye development|negative regulation of protein kinase B signaling|negative regulation of ERK1 and ERK2 cascade|positive regulation of anoik…
ENSMUSG00000000730	4.09505	6.27895	1.91115	0.304374	-1.71608	0.371812	1	0.0741222	0.0170802	Dnmt3l	protein_coding	DNA (cytosine-5-)-methyltransferase 3-like [Source:MGI Symbol;Acc:MGI:1859287]	OTTMUSG00000034125	GO:0000794,GO:0001701,GO:0001890,GO:0005515,GO:0005634,GO:0005720,GO:0005737,GO:0005829,GO:0006306,GO:0008047,GO:0019899,GO:0030234,GO:0032259,GO:0045892,GO:0046872,GO:0060718,GO:0071514	condensed nuclear chromosome|in utero embryonic development|placenta development|protein binding|nucleus|nuclear heterochromatin|cytoplasm|cytosol|DNA methylation|enzyme activator activity|enzyme binding|enzyme regulator activity|methylation|negative regulation of transcription, DNA-templated|metal ion binding|chorionic trophoblast cell differentiation|genetic imprinting
ENSMUSG00000000731	0.523246	1.04649	0	0	#NAME?	0.959629	1	0.0159929	0	Aire	protein_coding	autoimmune regulator (autoimmune polyendocrinopathy candidiasis ectodermal dystrophy) [Source:MGI Symbol;Acc:MGI:1338803]	OTTMUSG00000034126	GO:0000977,GO:0003677,GO:0003682,GO:0003712,GO:0005622,GO:0005634,GO:0005737,GO:0006351,GO:0006355,GO:0006959,GO:0008270,GO:0042393,GO:0042802,GO:0044212,GO:0045060,GO:0045182,GO:0045893,GO:0045944,GO:0046872	RNA polymerase II regulatory region sequence-specific DNA binding|DNA binding|chromatin binding|transcription cofactor activity|intracellular|nucleus|cytoplasm|transcription, DNA-templated|regulation of transcription, DNA-templated|humoral immune response|zinc ion binding|histone binding|identical protein binding|transcription regulatory region DNA binding|negative thymic T cell selection|transla…	path:mmu04120,path:mmu05340	Ubiquitin mediated proteolysis|Primary immunodeficiency
ENSMUSG00000000732	282.587	290.925	274.25	0.942683	-0.0851547	0.700594	1	3.74938	3.62787	Icosl	protein_coding	icos ligand [Source:MGI Symbol;Acc:MGI:1354701]		GO:0002250,GO:0002376,GO:0005102,GO:0005515,GO:0005887,GO:0007165,GO:0009897,GO:0016020,GO:0016021,GO:0042104,GO:0042110,GO:0042113,GO:0045190,GO:0045404,GO:0070062	adaptive immune response|immune system process|receptor binding|protein binding|integral component of plasma membrane|signal transduction|external side of plasma membrane|membrane|integral component of membrane|positive regulation of activated T cell proliferation|T cell activation|B cell activation|isotype switching|positive regulation of interleukin-4 biosynthetic process|extracellular exosome	path:mmu04514,path:mmu04672	Cell adhesion molecules (CAMs)|Intestinal immune network for IgA production
ENSMUSG00000000738	1971.31	1978.91	1963.7	0.992314	-0.0111315	0.944793	1	0	0	Spg7	protein_coding	spastic paraplegia 7 homolog (human) [Source:MGI Symbol;Acc:MGI:2385906]	OTTMUSG00000022131	GO:0000166,GO:0004176,GO:0004222,GO:0005524,GO:0005739,GO:0005745,GO:0006508,GO:0007005,GO:0007155,GO:0007399,GO:0008089,GO:0008233,GO:0008237,GO:0008270,GO:0016020,GO:0016021,GO:0016787,GO:0030155,GO:0046872	nucleotide binding|ATP-dependent peptidase activity|metalloendopeptidase activity|ATP binding|mitochondrion|m-AAA complex|proteolysis|mitochondrion organization|cell adhesion|nervous system development|anterograde axonal transport|peptidase activity|metallopeptidase activity|zinc ion binding|membrane|integral component of membrane|hydrolase activity|regulation of cell adhesion|metal ion binding
ENSMUSG00000000739	18.36	15.6974	21.0226	1.33925	0.42142	0.61701	1	0	0	Sult5a1	protein_coding	sulfotransferase family 5A, member 1 [Source:MGI Symbol;Acc:MGI:1931463]	OTTMUSG00000022141	GO:0001517,GO:0001537,GO:0003674,GO:0004394,GO:0005575,GO:0008150,GO:0016232,GO:0017095,GO:0018721,GO:0018722,GO:0018723,GO:0018724,GO:0018725,GO:0018726,GO:0018727,GO:0019111,GO:0034930,GO:0050694,GO:0050698,GO:0051922,GO:0080131	N-acetylglucosamine 6-O-sulfotransferase activity|N-acetylgalactosamine 4-O-sulfotransferase activity|molecular_function|heparan sulfate 2-O-sulfotransferase activity|cellular_component|biological_process|HNK-1 sulfotransferase activity|heparan sulfate 6-O-sulfotransferase activity|trans-9R,10R-dihydrodiolphenanthrene sulfotransferase activity|1-phenanthrol sulfotransferase activity|3-phenanthrol…
ENSMUSG00000000740	61.654	77.4404	45.8676	0.592295	-0.755611	0.0667322	1	0	0	Rpl13	protein_coding	ribosomal protein L13 [Source:MGI Symbol;Acc:MGI:105922]	OTTMUSG00000016486	GO:0003723,GO:0003735,GO:0005622,GO:0005634,GO:0005840,GO:0006412,GO:0016020,GO:0022625,GO:0030529,GO:0044822	RNA binding|structural constituent of ribosome|intracellular|nucleus|ribosome|translation|membrane|cytosolic large ribosomal subunit|intracellular ribonucleoprotein complex|poly(A) RNA binding	path:mmu03010	Ribosome
ENSMUSG00000000743	1334.72	1369.86	1299.58	0.948698	-0.075979	0.613188	1	0	0	Chmp1a	protein_coding	charged multivesicular body protein 1A [Source:MGI Symbol;Acc:MGI:1920159]	OTTMUSG00000036037	GO:0000794,GO:0000815,GO:0000920,GO:0005515,GO:0005634,GO:0005737,GO:0005768,GO:0005769,GO:0005815,GO:0006351,GO:0006355,GO:0006810,GO:0006997,GO:0007034,GO:0007049,GO:0007076,GO:0007080,GO:0010824,GO:0012505,GO:0015031,GO:0016020,GO:0016192,GO:0016363,GO:0016458,GO:0019904,GO:0042802,GO:0042803,GO:0045014,GO:0045892,GO:0051301,GO:0070062,GO:1901673	condensed nuclear chromosome|ESCRT III complex|cell separation after cytokinesis|protein binding|nucleus|cytoplasm|endosome|early endosome|microtubule organizing center|transcription, DNA-templated|regulation of transcription, DNA-templated|transport|nucleus organization|vacuolar transport|cell cycle|mitotic chromosome condensation|mitotic metaphase plate congression|regulation of centrosome dupl…	path:mmu04144	Endocytosis
ENSMUSG00000000751	947.98	947.075	948.885	1.00191	0.00275538	0.993485	1	7.59939	7.2775	Rpa1	protein_coding	replication protein A1 [Source:MGI Symbol;Acc:MGI:1915525]	OTTMUSG00000006199	GO:0000723,GO:0000724,GO:0000784,GO:0000793,GO:0000794,GO:0000800,GO:0001673,GO:0001701,GO:0003676,GO:0003677,GO:0003682,GO:0003684,GO:0003697,GO:0005634,GO:0005654,GO:0005662,GO:0006260,GO:0006281,GO:0006284,GO:0006289,GO:0006298,GO:0006310,GO:0006974,GO:0007126,GO:0008284,GO:0016605,GO:0030097,GO:0046872,GO:0048873,GO:0051276	telomere maintenance|double-strand break repair via homologous recombination|nuclear chromosome, telomeric region|condensed chromosome|condensed nuclear chromosome|lateral element|male germ cell nucleus|in utero embryonic development|nucleic acid binding|DNA binding|chromatin binding|damaged DNA binding|single-stranded DNA binding|nucleus|nucleoplasm|DNA replication factor A complex|DNA replicati…	path:mmu03030,path:mmu03420,path:mmu03430,path:mmu03440,path:mmu03460	DNA replication|Nucleotide excision repair|Mismatch repair|Homologous recombination|Fanconi anemia pathway
ENSMUSG00000000753	755.598	785.915	725.281	0.922849	-0.115834	0.459344	1	10.3917	9.80924	Serpinf1	protein_coding	serine (or cysteine) peptidase inhibitor, clade F, member 1 [Source:MGI Symbol;Acc:MGI:108080]	OTTMUSG00000006203	GO:0004867,GO:0005576,GO:0005604,GO:0005615,GO:0007614,GO:0010596,GO:0010629,GO:0010976,GO:0016525,GO:0030424,GO:0031012,GO:0043025,GO:0043203,GO:0048471,GO:0050728,GO:0050769,GO:0060770,GO:0070062,GO:1901215	serine-type endopeptidase inhibitor activity|extracellular region|basement membrane|extracellular space|short-term memory|negative regulation of endothelial cell migration|negative regulation of gene expression|positive regulation of neuron projection development|negative regulation of angiogenesis|axon|extracellular matrix|neuronal cell body|axon hillock|perinuclear region of cytoplasm|negative …	path:mmu04310	Wnt signaling pathway
ENSMUSG00000000759	434.54	434.294	434.786	1.00113	0.00163466	1	1	4.65894	4.64399	Tubgcp3	protein_coding	tubulin, gamma complex associated protein 3 [Source:MGI Symbol;Acc:MGI:2183752]	OTTMUSG00000036064	GO:0000226,GO:0000922,GO:0000923,GO:0005200,GO:0005737,GO:0005813,GO:0005814,GO:0005815,GO:0005827,GO:0005856,GO:0005874,GO:0007020,GO:0007126,GO:0008275,GO:0016020,GO:0031122,GO:0043015,GO:0051011,GO:0051298,GO:0051415,GO:0090307	microtubule cytoskeleton organization|spindle pole|equatorial microtubule organizing center|structural constituent of cytoskeleton|cytoplasm|centrosome|centriole|microtubule organizing center|polar microtubule|cytoskeleton|microtubule|microtubule nucleation|meiotic nuclear division|gamma-tubulin small complex|membrane|cytoplasmic microtubule organization|gamma-tubulin binding|microtubule minus-en…
ENSMUSG00000000766	0	0	0					0	0	Oprm1	protein_coding	opioid receptor, mu 1 [Source:MGI Symbol;Acc:MGI:97441]	OTTMUSG00000023338	GO:0001965,GO:0004871,GO:0004930,GO:0004979,GO:0004985,GO:0005245,GO:0005515,GO:0005737,GO:0005886,GO:0005887,GO:0005925,GO:0007165,GO:0007186,GO:0007191,GO:0007193,GO:0007194,GO:0007200,GO:0007204,GO:0007268,GO:0007626,GO:0008022,GO:0016020,GO:0016021,GO:0019233,GO:0019904,GO:0030425,GO:0030818,GO:0031005,GO:0031635,GO:0031681,GO:0032100,GO:0032590,GO:0032839,GO:0033554,GO:0038003,GO:0038047,GO:…	G-protein alpha-subunit binding|signal transducer activity|G-protein coupled receptor activity|beta-endorphin receptor activity|opioid receptor activity|voltage-gated calcium channel activity|protein binding|cytoplasm|plasma membrane|integral component of plasma membrane|focal adhesion|signal transduction|G-protein coupled receptor signaling pathway|adenylate cyclase-activating dopamine receptor …	path:mmu04080,path:mmu04915,path:mmu05032	Neuroactive ligand-receptor interaction|Estrogen signaling pathway|Morphine addiction
ENSMUSG00000000776	314.619	346.389	282.85	0.816568	-0.292355	0.14965	1	6.73073	5.45118	Polr3d	protein_coding	polymerase (RNA) III (DNA directed) polypeptide D [Source:MGI Symbol;Acc:MGI:1914315]		GO:0000790,GO:0001056,GO:0002376,GO:0003677,GO:0003682,GO:0003899,GO:0005634,GO:0005666,GO:0006351,GO:0006383,GO:0032728,GO:0045087,GO:0045089,GO:0051607	nuclear chromatin|RNA polymerase III activity|immune system process|DNA binding|chromatin binding|DNA-directed RNA polymerase activity|nucleus|DNA-directed RNA polymerase III complex|transcription, DNA-templated|transcription from RNA polymerase III promoter|positive regulation of interferon-beta production|innate immune response|positive regulation of innate immune response|defense response to v…	path:mmu00230,path:mmu00240,path:mmu03020,path:mmu04623,path:mmu05169	Purine metabolism|Pyrimidine metabolism|RNA polymerase|Cytosolic DNA-sensing pathway|Epstein-Barr virus infection
ENSMUSG00000000782	8.48605	8.37193	8.60017	1.02726	0.0388045	1	1	0.111115	0.137285	Tcf7	protein_coding	transcription factor 7, T cell specific [Source:MGI Symbol;Acc:MGI:98507]	OTTMUSG00000005622	GO:0000122,GO:0001047,GO:0001227,GO:0003677,GO:0003700,GO:0005634,GO:0005667,GO:0005719,GO:0006351,GO:0006355,GO:0006357,GO:0008013,GO:0016055,GO:0021915,GO:0030538,GO:0033153,GO:0042127,GO:0043565,GO:0044336,GO:0046632,GO:0048557,GO:0048619,GO:0060070	negative regulation of transcription from RNA polymerase II promoter|core promoter binding|transcriptional repressor activity, RNA polymerase II transcription regulatory region sequence-specific binding|DNA binding|transcription factor activity, sequence-specific DNA binding|nucleus|transcription factor complex|nuclear euchromatin|transcription, DNA-templated|regulation of transcription, DNA-temp…	path:mmu04310,path:mmu04390,path:mmu04520,path:mmu04916,path:mmu05200,path:mmu05210,path:mmu05216,path:mmu05221,path:mmu05217,path:mmu05215,path:mmu05213,path:mmu05412	Wnt signaling pathway|Hippo signaling pathway|Adherens junction|Melanogenesis|Pathways in cancer|Colorectal cancer|Thyroid cancer|Acute myeloid leukemia|Basal cell carcinoma|Prostate cancer|Endometrial cancer|Arrhythmogenic right ventricular cardiomyopathy (ARVC)
ENSMUSG00000000787	6406.8	6459.99	6353.61	0.983533	-0.023955	0.894831	1	55.4921	52.2543	Ddx3x	protein_coding	DEAD/H (Asp-Glu-Ala-Asp/His) box polypeptide 3, X-linked [Source:MGI Symbol;Acc:MGI:103064]	OTTMUSG00000017078	GO:0000166,GO:0002376,GO:0003676,GO:0003677,GO:0003723,GO:0003924,GO:0004003,GO:0004004,GO:0004386,GO:0005515,GO:0005524,GO:0005634,GO:0005737,GO:0005739,GO:0005741,GO:0005852,GO:0006351,GO:0006355,GO:0006413,GO:0006417,GO:0006915,GO:0007059,GO:0008134,GO:0008143,GO:0008190,GO:0008625,GO:0009615,GO:0010468,GO:0010494,GO:0010501,GO:0010628,GO:0016020,GO:0016055,GO:0016787,GO:0016887,GO:0017111,GO:…	nucleotide binding|immune system process|nucleic acid binding|DNA binding|RNA binding|GTPase activity|ATP-dependent DNA helicase activity|ATP-dependent RNA helicase activity|helicase activity|protein binding|ATP binding|nucleus|cytoplasm|mitochondrion|mitochondrial outer membrane|eukaryotic translation initiation factor 3 complex|transcription, DNA-templated|regulation of transcription, DNA-templ…	path:mmu04622,path:mmu05203,path:mmu05161	RIG-I-like receptor signaling pathway|Viral carcinogenesis|Hepatitis B
ENSMUSG00000000791	2.43439	1.04649	3.8223	3.65249	1.86888	0.546267	1	0.0179515	0.0676883	Il12rb1	protein_coding	interleukin 12 receptor, beta 1 [Source:MGI Symbol;Acc:MGI:104579]		GO:0002230,GO:0002827,GO:0005143,GO:0005515,GO:0009897,GO:0016020,GO:0016021,GO:0016517,GO:0018108,GO:0019955,GO:0032729,GO:0042019,GO:0042020,GO:0042022,GO:0042104,GO:0071346,GO:0072536	positive regulation of defense response to virus by host|positive regulation of T-helper 1 type immune response|interleukin-12 receptor binding|protein binding|external side of plasma membrane|membrane|integral component of membrane|interleukin-12 receptor activity|peptidyl-tyrosine phosphorylation|cytokine binding|positive regulation of interferon-gamma production|interleukin-23 binding|interleu…	path:mmu04630,path:mmu04060,path:mmu05321	Jak-STAT signaling pathway|Cytokine-cytokine receptor interaction|Inflammatiory bowel disease (IBD)
ENSMUSG00000000792	3.48089	3.13947	3.8223	1.2175	0.283917	1	1	0.0194807	0.0550358	Slc5a5	protein_coding	solute carrier family 5 (sodium iodide symporter), member 5 [Source:MGI Symbol;Acc:MGI:2149330]	OTTMUSG00000026286	GO:0005215,GO:0005634,GO:0005886,GO:0005887,GO:0006590,GO:0006810,GO:0006811,GO:0006814,GO:0008507,GO:0015111,GO:0015293,GO:0015705,GO:0016020,GO:0016021,GO:0055085,GO:0070062,GO:1903561	transporter activity|nucleus|plasma membrane|integral component of plasma membrane|thyroid hormone generation|transport|ion transport|sodium ion transport|sodium:iodide symporter activity|iodide transmembrane transporter activity|symporter activity|iodide transport|membrane|integral component of membrane|transmembrane transport|extracellular exosome|extracellular vesicle	path:mmu04918	Thyroid hormone synthesis
ENSMUSG00000000794	6.05165	7.32544	4.77787	0.65223	-0.616547	0.744235	1	0.120742	0.0483279	Kcnn3	protein_coding	potassium intermediate/small conductance calcium-activated channel, subfamily N, member 3 [Source:MGI Symbol;Acc:MGI:2153183]	OTTMUSG00000027213	GO:0005516,GO:0005737,GO:0005886,GO:0006810,GO:0006811,GO:0006813,GO:0015269,GO:0016020,GO:0016021,GO:0016286,GO:0030175,GO:0031594,GO:0043005,GO:0043025,GO:0044297,GO:0046982,GO:1903955	calmodulin binding|cytoplasm|plasma membrane|transport|ion transport|potassium ion transport|calcium-activated potassium channel activity|membrane|integral component of membrane|small conductance calcium-activated potassium channel activity|filopodium|neuromuscular junction|neuron projection|neuronal cell body|cell body|protein heterodimerization activity|positive regulation of protein targeting …	path:mmu04911	Insulin secretion
ENSMUSG00000000804	901.456	876.96	925.951	1.05587	0.0784259	0.609914	1	4.70702	4.69751	Usp32	protein_coding	ubiquitin specific peptidase 32 [Source:MGI Symbol;Acc:MGI:2144475]	OTTMUSG00000001019	GO:0005737,GO:0005794	cytoplasm|Golgi apparatus
ENSMUSG00000000805	706.481	678.126	734.837	1.08363	0.115869	0.465281	1	10.9551	11.8298	Car4	protein_coding	carbonic anhydrase 4 [Source:MGI Symbol;Acc:MGI:1096574]	OTTMUSG00000001034	GO:0004089,GO:0005515,GO:0005791,GO:0005793,GO:0005794,GO:0005802,GO:0005886,GO:0006730,GO:0006885,GO:0008270,GO:0009986,GO:0015670,GO:0015701,GO:0016020,GO:0016324,GO:0016529,GO:0016829,GO:0030658,GO:0030667,GO:0031225,GO:0031362,GO:0031526,GO:0042383,GO:0046658,GO:0046872,GO:0048471,GO:0070062	carbonate dehydratase activity|protein binding|rough endoplasmic reticulum|endoplasmic reticulum-Golgi intermediate compartment|Golgi apparatus|trans-Golgi network|plasma membrane|one-carbon metabolic process|regulation of pH|zinc ion binding|cell surface|carbon dioxide transport|bicarbonate transport|membrane|apical plasma membrane|sarcoplasmic reticulum|lyase activity|transport vesicle membrane…	path:mmu00910,path:mmu04964	Nitrogen metabolism|Proximal tubule bicarbonate reclamation
ENSMUSG00000000811	469.85	455.224	484.476	1.06426	0.0898498	0.616019	1	7.18281	7.5442	Txnrd3	protein_coding	thioredoxin reductase 3 [Source:MGI Symbol;Acc:MGI:2386711]	OTTMUSG00000021186	GO:0004791,GO:0005515,GO:0005634,GO:0005737,GO:0005783,GO:0006749,GO:0006810,GO:0007275,GO:0007283,GO:0009055,GO:0015035,GO:0016491,GO:0016668,GO:0030154,GO:0043231,GO:0045454,GO:0050660,GO:0055114	thioredoxin-disulfide reductase activity|protein binding|nucleus|cytoplasm|endoplasmic reticulum|glutathione metabolic process|transport|multicellular organism development|spermatogenesis|electron carrier activity|protein disulfide oxidoreductase activity|oxidoreductase activity|oxidoreductase activity, acting on a sulfur group of donors, NAD(P) as acceptor|cell differentiation|intracellular memb…	path:mmu00240,path:mmu00450	Pyrimidine metabolism|Selenocompound metabolism
ENSMUSG00000000817	0	0	0					0	0	Fasl	protein_coding	Fas ligand (TNF superfamily, member 6) [Source:MGI Symbol;Acc:MGI:99255]	OTTMUSG00000050992	GO:0000122,GO:0005123,GO:0005125,GO:0005164,GO:0005576,GO:0005615,GO:0005634,GO:0005764,GO:0005886,GO:0005901,GO:0006351,GO:0006355,GO:0006915,GO:0006919,GO:0006925,GO:0006955,GO:0008284,GO:0008625,GO:0009897,GO:0009986,GO:0016020,GO:0016021,GO:0016023,GO:0016525,GO:0030644,GO:0031410,GO:0043065,GO:0043525,GO:0045121,GO:0045742,GO:0046666,GO:0048388,GO:0048471,GO:0070062,GO:0070231,GO:0070266,GO:…	negative regulation of transcription from RNA polymerase II promoter|death receptor binding|cytokine activity|tumor necrosis factor receptor binding|extracellular region|extracellular space|nucleus|lysosome|plasma membrane|caveola|transcription, DNA-templated|regulation of transcription, DNA-templated|apoptotic process|activation of cysteine-type endopeptidase activity involved in apoptotic proce…	path:mmu04014,path:mmu04010,path:mmu04068,path:mmu04151,path:mmu04060,path:mmu04210,path:mmu04650,path:mmu04722,path:mmu05200,path:mmu05205,path:mmu05320,path:mmu05330,path:mmu05332,path:mmu04940,path:mmu04932,path:mmu05162,path:mmu05164,path:mmu05161,path:mmu05168,path:mmu05142,path:mmu05143	Ras signaling pathway|MAPK signaling pathway|FoxO signaling pathway|PI3K-Akt signaling pathway|Cytokine-cytokine receptor interaction|Apoptosis|Natural killer cell mediated cytotoxicity|Neurotrophin signaling pathway|Pathways in cancer|Proteoglycans in cancer|Autoimmune thyroid disease|Allograft rejection|Graft-versus-host disease|Type I diabetes mellitus|Non-alcoholic fatty liver disease (NAFLD)…
ENSMUSG00000000823	470.348	510.688	430.008	0.842018	-0.248077	0.156668	1	3.15651	2.71958	Zfp512b	protein_coding	zinc finger protein 512B [Source:MGI Symbol;Acc:MGI:2685478]	OTTMUSG00000016738	GO:0003674,GO:0008150	molecular_function|biological_process
ENSMUSG00000000826	1733.11	1664.97	1801.26	1.08186	0.11351	0.449861	1	10.0318	10.6217	Dnajc5	protein_coding	DnaJ heat shock protein family (Hsp40) member C5 [Source:MGI Symbol;Acc:MGI:892995]	OTTMUSG00000016739	GO:0001948,GO:0005515,GO:0005739,GO:0005765,GO:0005886,GO:0008021,GO:0016020,GO:0043008,GO:0043195,GO:0043524,GO:0070062	glycoprotein binding|protein binding|mitochondrion|lysosomal membrane|plasma membrane|synaptic vesicle|membrane|ATP-dependent protein binding|terminal bouton|negative regulation of neuron apoptotic process|extracellular exosome	path:mmu04141	Protein processing in endoplasmic reticulum
ENSMUSG00000000827	1268.56	1188.81	1348.32	1.13417	0.181635	0.223592	1	7.9612	9.22917	Tpd52l2	protein_coding	tumor protein D52-like 2 [Source:MGI Symbol;Acc:MGI:1913564]	OTTMUSG00000016709	GO:0005737,GO:0008150,GO:0042803,GO:0044822,GO:0046982,GO:0048471	cytoplasm|biological_process|protein homodimerization activity|poly(A) RNA binding|protein heterodimerization activity|perinuclear region of cytoplasm
ENSMUSG00000000838	475.196	479.293	471.098	0.982902	-0.0248805	0.899087	1	3.89362	3.5944	Fmr1	protein_coding	fragile X mental retardation syndrome 1 [Source:MGI Symbol;Acc:MGI:95564]	OTTMUSG00000017748	GO:0000381,GO:0002092,GO:0002151,GO:0003676,GO:0003682,GO:0003723,GO:0003729,GO:0003730,GO:0005515,GO:0005634,GO:0005654,GO:0005694,GO:0005730,GO:0005737,GO:0005844,GO:0005845,GO:0005874,GO:0006810,GO:0006974,GO:0007215,GO:0007417,GO:0008017,GO:0008266,GO:0010369,GO:0010494,GO:0010629,GO:0014069,GO:0015030,GO:0016020,GO:0017148,GO:0019034,GO:0019897,GO:0030371,GO:0030424,GO:0030425,GO:0030426,GO:…	regulation of alternative mRNA splicing, via spliceosome|positive regulation of receptor internalization|G-quadruplex RNA binding|nucleic acid binding|chromatin binding|RNA binding|mRNA binding|mRNA 3'-UTR binding|protein binding|nucleus|nucleoplasm|chromosome|nucleolus|cytoplasm|polysome|mRNA cap binding complex|microtubule|transport|cellular response to DNA damage stimulus|glutamate receptor si…	path:mmu03013	RNA transport
ENSMUSG00000000861	48.095	51.2781	44.912	0.875852	-0.191242	0.713956	1	0.294533	0.291647	Bcl11a	protein_coding	B cell CLL/lymphoma 11A (zinc finger protein) [Source:MGI Symbol;Acc:MGI:106190]	OTTMUSG00000005291	GO:0000122,GO:0000978,GO:0001078,GO:0003676,GO:0003714,GO:0005515,GO:0005634,GO:0005654,GO:0005737,GO:0006351,GO:0006355,GO:0006366,GO:0007165,GO:0010629,GO:0010976,GO:0010977,GO:0016604,GO:0016925,GO:0022008,GO:0030183,GO:0030217,GO:0043565,GO:0044212,GO:0046872,GO:0046982,GO:0048671,GO:0048672,GO:0050773,GO:2000171	negative regulation of transcription from RNA polymerase II promoter|RNA polymerase II core promoter proximal region sequence-specific DNA binding|transcriptional repressor activity, RNA polymerase II core promoter proximal region sequence-specific binding|nucleic acid binding|transcription corepressor activity|protein binding|nucleus|nucleoplasm|cytoplasm|transcription, DNA-templated|regulation …
ENSMUSG00000000869	0	0	0					0	0	Il4	protein_coding	interleukin 4 [Source:MGI Symbol;Acc:MGI:96556]	OTTMUSG00000005642	GO:0001774,GO:0001934,GO:0002227,GO:0002230,GO:0002296,GO:0002639,GO:0002674,GO:0002677,GO:0005125,GO:0005126,GO:0005136,GO:0005576,GO:0005615,GO:0006955,GO:0008083,GO:0008203,GO:0008284,GO:0009897,GO:0010155,GO:0010633,GO:0030890,GO:0031296,GO:0032733,GO:0032736,GO:0035745,GO:0042102,GO:0042104,GO:0042113,GO:0042523,GO:0042832,GO:0043011,GO:0043031,GO:0043306,GO:0045019,GO:0045064,GO:0045080,GO:…	microglial cell activation|positive regulation of protein phosphorylation|innate immune response in mucosa|positive regulation of defense response to virus by host|T-helper 1 cell lineage commitment|positive regulation of immunoglobulin production|negative regulation of acute inflammatory response|negative regulation of chronic inflammatory response|cytokine activity|cytokine receptor binding|int…	path:mmu04630,path:mmu04151,path:mmu04060,path:mmu04640,path:mmu04660,path:mmu04664,path:mmu04672,path:mmu05310,path:mmu05320,path:mmu05321,path:mmu05330,path:mmu05162,path:mmu05140	Jak-STAT signaling pathway|PI3K-Akt signaling pathway|Cytokine-cytokine receptor interaction|Hematopoietic cell lineage|T cell receptor signaling pathway|Fc epsilon RI signaling pathway|Intestinal immune network for IgA production|Asthma|Autoimmune thyroid disease|Inflammatiory bowel disease (IBD)|Allograft rejection|Measles|Leishmaniasis
ENSMUSG00000000876	747.911	718.94	776.882	1.08059	0.111825	0.47635	1	9.11031	9.99211	Pxmp4	protein_coding	peroxisomal membrane protein 4 [Source:MGI Symbol;Acc:MGI:1891701]	OTTMUSG00000015921	GO:0003674,GO:0005777,GO:0005778,GO:0008150,GO:0016020,GO:0016021	molecular_function|peroxisome|peroxisomal membrane|biological_process|membrane|integral component of membrane	path:mmu04146	Peroxisome
ENSMUSG00000000881	156.547	183.136	129.958	0.709626	-0.494869	0.0693658	1	1.21856	0.893976	Dlg3	protein_coding	discs, large homolog 3 (Drosophila) [Source:MGI Symbol;Acc:MGI:1888986]	OTTMUSG00000016499	GO:0001736,GO:0004385,GO:0005515,GO:0005615,GO:0005737,GO:0005886,GO:0005911,GO:0005923,GO:0007268,GO:0007399,GO:0008022,GO:0010923,GO:0014069,GO:0016323,GO:0019900,GO:0019902,GO:0019903,GO:0019904,GO:0030165,GO:0030426,GO:0031625,GO:0032281,GO:0035255,GO:0043025,GO:0043113,GO:0043198,GO:0045197,GO:0045202,GO:0045211,GO:0097120	establishment of planar polarity|guanylate kinase activity|protein binding|extracellular space|cytoplasm|plasma membrane|cell-cell junction|bicellular tight junction|chemical synaptic transmission|nervous system development|protein C-terminus binding|negative regulation of phosphatase activity|postsynaptic density|basolateral plasma membrane|kinase binding|phosphatase binding|protein phosphatase …	path:mmu04390	Hippo signaling pathway
ENSMUSG00000000884	66.956	56.5105	77.4015	1.36968	0.453842	0.258634	1	0.434922	0.671316	Gnb1l	protein_coding	guanine nucleotide binding protein (G protein), beta polypeptide 1-like [Source:MGI Symbol;Acc:MGI:1338057]	OTTMUSG00000021511	GO:0003674,GO:0005737,GO:0035176	molecular_function|cytoplasm|social behavior
ENSMUSG00000000889	109.795	107.789	111.802	1.03724	0.0527436	0.898036	1	0.923168	1.07563	Dbh	protein_coding	dopamine beta hydroxylase [Source:MGI Symbol;Acc:MGI:94864]	OTTMUSG00000011838	GO:0001816,GO:0001974,GO:0001975,GO:0002443,GO:0003824,GO:0004497,GO:0004500,GO:0005507,GO:0005737,GO:0007613,GO:0007626,GO:0008306,GO:0008542,GO:0016020,GO:0016021,GO:0016023,GO:0016491,GO:0016715,GO:0030424,GO:0030425,GO:0031410,GO:0031418,GO:0042127,GO:0042309,GO:0042420,GO:0042421,GO:0042423,GO:0042593,GO:0042596,GO:0042711,GO:0043025,GO:0043195,GO:0043196,GO:0045177,GO:0045202,GO:0045907,GO:…	cytokine production|blood vessel remodeling|response to amphetamine|leukocyte mediated immunity|catalytic activity|monooxygenase activity|dopamine beta-monooxygenase activity|copper ion binding|cytoplasm|memory|locomotory behavior|associative learning|visual learning|membrane|integral component of membrane|cytoplasmic, membrane-bounded vesicle|oxidoreductase activity|oxidoreductase activity, acti…	path:mmu00350	Tyrosine metabolism
ENSMUSG00000000901	128.154	145.462	110.847	0.76203	-0.392081	0.18868	1	2.72683	2.32884	Mmp11	protein_coding	matrix metallopeptidase 11 [Source:MGI Symbol;Acc:MGI:97008]	OTTMUSG00000031859	GO:0004222,GO:0005509,GO:0005576,GO:0005578,GO:0006508,GO:0007275,GO:0008233,GO:0008237,GO:0008270,GO:0016787,GO:0030198,GO:0030199,GO:0030574,GO:0031012,GO:0045599,GO:0046872,GO:0071711	metalloendopeptidase activity|calcium ion binding|extracellular region|proteinaceous extracellular matrix|proteolysis|multicellular organism development|peptidase activity|metallopeptidase activity|zinc ion binding|hydrolase activity|extracellular matrix organization|collagen fibril organization|collagen catabolic process|extracellular matrix|negative regulation of fat cell differentiation|metal …
ENSMUSG00000000902	338.19	339.063	337.318	0.994852	-0.00744617	0.986874	1	5.95397	5.94206	Smarcb1	protein_coding	SWI/SNF related, matrix associated, actin dependent regulator of chromatin, subfamily b, member 1 [Source:MGI Symbol;Acc:MGI:1328366]	OTTMUSG00000031849	GO:0000228,GO:0000790,GO:0000978,GO:0000980,GO:0001164,GO:0001741,GO:0001824,GO:0001835,GO:0002039,GO:0003677,GO:0003713,GO:0005515,GO:0005634,GO:0005654,GO:0005730,GO:0006281,GO:0006337,GO:0006338,GO:0006351,GO:0006355,GO:0006357,GO:0007049,GO:0007399,GO:0008285,GO:0016514,GO:0016568,GO:0030154,GO:0030957,GO:0031492,GO:0039692,GO:0043044,GO:0043234,GO:0043923,GO:0045944,GO:0051091,GO:0071564,GO:…	nuclear chromosome|nuclear chromatin|RNA polymerase II core promoter proximal region sequence-specific DNA binding|RNA polymerase II distal enhancer sequence-specific DNA binding|RNA polymerase I CORE element sequence-specific DNA binding|XY body|blastocyst development|blastocyst hatching|p53 binding|DNA binding|transcription coactivator activity|protein binding|nucleus|nucleoplasm|nucleolus|DNA …
ENSMUSG00000000903	0	0	0					0	0	Vpreb3	protein_coding	pre-B lymphocyte gene 3 [Source:MGI Symbol;Acc:MGI:98938]	OTTMUSG00000016465	GO:0002377,GO:0003674,GO:0005615,GO:0005783,GO:0006955,GO:0051025	immunoglobulin production|molecular_function|extracellular space|endoplasmic reticulum|immune response|negative regulation of immunoglobulin secretion
ENSMUSG00000000915	643.868	688.591	599.145	0.870103	-0.200743	0.211454	1	3.85753	3.46719	Hip1r	protein_coding	huntingtin interacting protein 1 related [Source:MGI Symbol;Acc:MGI:1352504]	OTTMUSG00000035912	GO:0003779,GO:0005515,GO:0005543,GO:0005737,GO:0005856,GO:0005905,GO:0006897,GO:0006898,GO:0006915,GO:0016020,GO:0030136,GO:0030276,GO:0031410,GO:0035091,GO:0043231,GO:0072583	actin binding|protein binding|phospholipid binding|cytoplasm|cytoskeleton|clathrin-coated pit|endocytosis|receptor-mediated endocytosis|apoptotic process|membrane|clathrin-coated vesicle|clathrin binding|cytoplasmic vesicle|phosphatidylinositol binding|intracellular membrane-bounded organelle|clathrin-mediated endocytosis
ENSMUSG00000000916	221.91	246.972	196.848	0.797047	-0.327263	0.163915	1	4.20015	3.62726	Nsun5	protein_coding	NOL1/NOP2/Sun domain family, member 5 [Source:MGI Symbol;Acc:MGI:2140844]	OTTMUSG00000024361	GO:0000179,GO:0003723,GO:0003880,GO:0004809,GO:0005634,GO:0005730,GO:0006364,GO:0008150,GO:0008168,GO:0008169,GO:0008170,GO:0008171,GO:0008172,GO:0008173,GO:0008174,GO:0008175,GO:0008276,GO:0008425,GO:0008649,GO:0008650,GO:0008988,GO:0009008,GO:0009019,GO:0009383,GO:0016205,GO:0016273,GO:0016274,GO:0016278,GO:0016279,GO:0016300,GO:0016423,GO:0016426,GO:0016427,GO:0016428,GO:0016429,GO:0016433,GO:…	rRNA (adenine-N6,N6-)-dimethyltransferase activity|RNA binding|protein C-terminal carboxyl O-methyltransferase activity|tRNA (guanine-N2-)-methyltransferase activity|nucleus|nucleolus|rRNA processing|biological_process|methyltransferase activity|C-methyltransferase activity|N-methyltransferase activity|O-methyltransferase activity|S-methyltransferase activity|RNA methyltransferase activity|mRNA m…
ENSMUSG00000000934	117.576	110.928	124.225	1.11987	0.163327	0.614624	1	2.59504	2.81289	Top1mt	protein_coding	DNA topoisomerase 1, mitochondrial [Source:MGI Symbol;Acc:MGI:1920210]	OTTMUSG00000028073	GO:0003677,GO:0003916,GO:0003917,GO:0003918,GO:0005634,GO:0005694,GO:0005739,GO:0006260,GO:0006265,GO:0016853,GO:0042645	DNA binding|DNA topoisomerase activity|DNA topoisomerase type I activity|DNA topoisomerase type II (ATP-hydrolyzing) activity|nucleus|chromosome|mitochondrion|DNA replication|DNA topological change|isomerase activity|mitochondrial nucleoid
ENSMUSG00000000938	0	0	0					0	0	Hoxa10	protein_coding	homeobox A10 [Source:MGI Symbol;Acc:MGI:96171]	OTTMUSG00000018886	GO:0000978,GO:0001077,GO:0001501,GO:0003677,GO:0005634,GO:0005667,GO:0005737,GO:0006351,GO:0006355,GO:0007275,GO:0007283,GO:0007338,GO:0008584,GO:0009952,GO:0009954,GO:0010468,GO:0030326,GO:0042826,GO:0043565,GO:0045944,GO:0060065	RNA polymerase II core promoter proximal region sequence-specific DNA binding|transcriptional activator activity, RNA polymerase II core promoter proximal region sequence-specific binding|skeletal system development|DNA binding|nucleus|transcription factor complex|cytoplasm|transcription, DNA-templated|regulation of transcription, DNA-templated|multicellular organism development|spermatogenesis|s…	path:mmu05202	Transcriptional misregulation in cancers
ENSMUSG00000000942	1.52428	2.09298	0.955574	0.456561	-1.13112	0.947616	1	0.0776563	0.0364468	Hoxa4	protein_coding	homeobox A4 [Source:MGI Symbol;Acc:MGI:96176]	OTTMUSG00000018878	GO:0003677,GO:0003700,GO:0005634,GO:0006351,GO:0006355,GO:0007275,GO:0009952,GO:0043565,GO:0048704	DNA binding|transcription factor activity, sequence-specific DNA binding|nucleus|transcription, DNA-templated|regulation of transcription, DNA-templated|multicellular organism development|anterior/posterior pattern specification|sequence-specific DNA binding|embryonic skeletal system morphogenesis
ENSMUSG00000000948	34.5816	26.1623	43.0008	1.64362	0.716876	0.19226	1	5.7751e-10	7.09602e-11	Gm38393	protein_coding	predicted gene, 38393 [Source:MGI Symbol;Acc:MGI:5613898]	OTTMUSG00000046327
ENSMUSG00000000957	274.942	312.901	236.982	0.757372	-0.400926	0.0608118	1	5.04927	3.84202	Mmp14	protein_coding	matrix metallopeptidase 14 (membrane-inserted) [Source:MGI Symbol;Acc:MGI:101900]	OTTMUSG00000053900	GO:0001503,GO:0001958,GO:0004222,GO:0005178,GO:0005509,GO:0005737,GO:0005886,GO:0005925,GO:0006508,GO:0008233,GO:0008237,GO:0008270,GO:0009725,GO:0010831,GO:0016020,GO:0016021,GO:0016477,GO:0016504,GO:0016787,GO:0030307,GO:0030324,GO:0030335,GO:0030574,GO:0031012,GO:0031410,GO:0031638,GO:0035988,GO:0044354,GO:0045579,GO:0045746,GO:0046872,GO:0048701,GO:0048754,GO:0048771,GO:0051895,GO:0060348,GO:…	ossification|endochondral ossification|metalloendopeptidase activity|integrin binding|calcium ion binding|cytoplasm|plasma membrane|focal adhesion|proteolysis|peptidase activity|metallopeptidase activity|zinc ion binding|response to hormone|positive regulation of myotube differentiation|membrane|integral component of membrane|cell migration|peptidase activator activity|hydrolase activity|positive…	path:mmu04668,path:mmu04912	TNF signaling pathway|GnRH signaling pathway
ENSMUSG00000000958	60.4943	61.743	59.2456	0.959552	-0.0595673	0.928289	1	0.832306	0.853454	Slc7a7	protein_coding	solute carrier family 7 (cationic amino acid transporter, y+ system), member 7 [Source:MGI Symbol;Acc:MGI:1337120]	OTTMUSG00000053898	GO:0000821,GO:0003333,GO:0005886,GO:0005887,GO:0006810,GO:0006865,GO:0015171,GO:0015174,GO:0015179,GO:0015297,GO:0016020,GO:0016021	regulation of arginine metabolic process|amino acid transmembrane transport|plasma membrane|integral component of plasma membrane|transport|amino acid transport|amino acid transmembrane transporter activity|basic amino acid transmembrane transporter activity|L-amino acid transmembrane transporter activity|antiporter activity|membrane|integral component of membrane	path:mmu04974	Protein digestion and absorption
ENSMUSG00000000959	1787.78	1790.55	1785.01	0.996909	-0.00446585	0.980449	1	34.8297	35.0393	Oxa1l	protein_coding	oxidase assembly 1-like [Source:MGI Symbol;Acc:MGI:1916339]	OTTMUSG00000053878	GO:0005739,GO:0005743,GO:0009060,GO:0016020,GO:0016021,GO:0031966,GO:0032592,GO:0032780,GO:0032981,GO:0033615,GO:0042803,GO:0043234,GO:0051205,GO:0051262,GO:0051354,GO:0097031,GO:0097177	mitochondrion|mitochondrial inner membrane|aerobic respiration|membrane|integral component of membrane|mitochondrial membrane|integral component of mitochondrial membrane|negative regulation of ATPase activity|mitochondrial respiratory chain complex I assembly|mitochondrial proton-transporting ATP synthase complex assembly|protein homodimerization activity|protein complex|protein insertion into m…	path:mmu03060	Protein export
ENSMUSG00000000976	258.016	275.227	240.805	0.874931	-0.19276	0.386551	1	1.94938	1.74953	Heatr6	protein_coding	HEAT repeat containing 6 [Source:MGI Symbol;Acc:MGI:1919790]	OTTMUSG00000000978	GO:0005575,GO:0008150,GO:0044822	cellular_component|biological_process|poly(A) RNA binding
ENSMUSG00000000982	1.04649	2.09298	0	0	#NAME?	0.535164	1	0.176222	0	Ccl3	protein_coding	chemokine (C-C motif) ligand 3 [Source:MGI Symbol;Acc:MGI:98260]	OTTMUSG00000000991	GO:0002548,GO:0005125,GO:0005515,GO:0005576,GO:0005615,GO:0006935,GO:0006954,GO:0006955,GO:0007186,GO:0007204,GO:0008009,GO:0008360,GO:0030593,GO:0030595,GO:0032760,GO:0043525,GO:0043547,GO:0043615,GO:0045672,GO:0045944,GO:0048020,GO:0048246,GO:0048247,GO:0050718,GO:0050729,GO:0070098,GO:0070374,GO:0071346,GO:0071347,GO:0071356	monocyte chemotaxis|cytokine activity|protein binding|extracellular region|extracellular space|chemotaxis|inflammatory response|immune response|G-protein coupled receptor signaling pathway|positive regulation of cytosolic calcium ion concentration|chemokine activity|regulation of cell shape|neutrophil chemotaxis|leukocyte chemotaxis|positive regulation of tumor necrosis factor production|positive…	path:mmu04060,path:mmu04620,path:mmu04062,path:mmu05323,path:mmu05132,path:mmu05142	Cytokine-cytokine receptor interaction|Toll-like receptor signaling pathway|Chemokine signaling pathway|Rheumatoid arthritis|Salmonella infection|Chagas disease (American trypanosomiasis)
ENSMUSG00000000983	0	0	0					0	0	Wfdc18	protein_coding	WAP four-disulfide core domain 18 [Source:MGI Symbol;Acc:MGI:107506]	OTTMUSG00000000970	GO:0005576,GO:0010466,GO:0030414	extracellular region|negative regulation of peptidase activity|peptidase inhibitor activity
ENSMUSG00000001014	8.48605	8.37193	8.60017	1.02726	0.0388045	1	1	0.584321	0.705192	Icam4	protein_coding	intercellular adhesion molecule 4, Landsteiner-Wiener blood group [Source:MGI Symbol;Acc:MGI:1925619]		GO:0005178,GO:0005576,GO:0005615,GO:0005737,GO:0005886,GO:0005887,GO:0007155,GO:0016020,GO:0016021,GO:0016337	integrin binding|extracellular region|extracellular space|cytoplasm|plasma membrane|integral component of plasma membrane|cell adhesion|membrane|integral component of membrane|single organismal cell-cell adhesion
ENSMUSG00000001016	514.964	514.874	515.054	1.00035	0.000506412	1	1	10.53	10.8388	Ilf2	protein_coding	interleukin enhancer binding factor 2 [Source:MGI Symbol;Acc:MGI:1915031]	OTTMUSG00000052750	GO:0003677,GO:0003723,GO:0003725,GO:0005524,GO:0005634,GO:0005654,GO:0005730,GO:0005737,GO:0006351,GO:0006355,GO:0006955,GO:0016020,GO:0016740,GO:0030529,GO:0044822,GO:0045893	DNA binding|RNA binding|double-stranded RNA binding|ATP binding|nucleus|nucleoplasm|nucleolus|cytoplasm|transcription, DNA-templated|regulation of transcription, DNA-templated|immune response|membrane|transferase activity|intracellular ribonucleoprotein complex|poly(A) RNA binding|positive regulation of transcription, DNA-templated
ENSMUSG00000001017	1794.06	1759.15	1828.97	1.03969	0.0561506	0.710949	1	21.0205	21.161	Chtop	protein_coding	chromatin target of PRMT1 [Source:MGI Symbol;Acc:MGI:1913761]	OTTMUSG00000021869	GO:0003723,GO:0005515,GO:0005634,GO:0006351,GO:0006355	RNA binding|protein binding|nucleus|transcription, DNA-templated|regulation of transcription, DNA-templated
ENSMUSG00000001018	1025.18	975.33	1075.02	1.10221	0.140403	0.351825	1	25.524	28.0922	Snapin	protein_coding	SNAP-associated protein [Source:MGI Symbol;Acc:MGI:1333745]	OTTMUSG00000022106	GO:0000149,GO:0005515,GO:0005622,GO:0005623,GO:0005730,GO:0005737,GO:0005794,GO:0005829,GO:0006886,GO:0006887,GO:0007040,GO:0007042,GO:0007268,GO:0008021,GO:0008089,GO:0008090,GO:0008333,GO:0010977,GO:0016020,GO:0016079,GO:0016188,GO:0017156,GO:0030054,GO:0030141,GO:0031083,GO:0031175,GO:0031410,GO:0031629,GO:0034629,GO:0043393,GO:0045202,GO:0048471,GO:0048489,GO:0048490,GO:0051604,GO:0072553,GO:…	SNARE binding|protein binding|intracellular|cell|nucleolus|cytoplasm|Golgi apparatus|cytosol|intracellular protein transport|exocytosis|lysosome organization|lysosomal lumen acidification|chemical synaptic transmission|synaptic vesicle|anterograde axonal transport|retrograde axonal transport|endosome to lysosome transport|negative regulation of neuron projection development|membrane|synaptic vesi…
ENSMUSG00000001020	0	0	0					6.13406	4.57074	S100a4	protein_coding	S100 calcium binding protein A4 [Source:MGI Symbol;Acc:MGI:1330282]	OTTMUSG00000022114	GO:0003779,GO:0005509,GO:0005515,GO:0005615,GO:0005634,GO:0042802,GO:0043005,GO:0043123,GO:0044822,GO:0046872,GO:0048306,GO:0048471,GO:0050786,GO:0070062	actin binding|calcium ion binding|protein binding|extracellular space|nucleus|identical protein binding|neuron projection|positive regulation of I-kappaB kinase/NF-kappaB signaling|poly(A) RNA binding|metal ion binding|calcium-dependent protein binding|perinuclear region of cytoplasm|RAGE receptor binding|extracellular exosome
ENSMUSG00000001021	0.523246	1.04649	0	0	#NAME?	0.959629	1	0.0729668	0	S100a3	protein_coding	S100 calcium binding protein A3 [Source:MGI Symbol;Acc:MGI:1338849]	OTTMUSG00000052753	GO:0005509,GO:0005730,GO:0005737,GO:0008270,GO:0046872	calcium ion binding|nucleolus|cytoplasm|zinc ion binding|metal ion binding
ENSMUSG00000001023	0	0	0					0	0	S100a5	protein_coding	S100 calcium binding protein A5 [Source:MGI Symbol;Acc:MGI:1338915]	OTTMUSG00000022120	GO:0005507,GO:0005509,GO:0005634,GO:0008150,GO:0008270,GO:0042803,GO:0043025,GO:0046872	copper ion binding|calcium ion binding|nucleus|biological_process|zinc ion binding|protein homodimerization activity|neuronal cell body|metal ion binding
ENSMUSG00000001025	420.023	474.061	365.985	0.772021	-0.373287	0.03962	1	9.98218	8.40069	S100a6	protein_coding	S100 calcium binding protein A6 (calcyclin) [Source:MGI Symbol;Acc:MGI:1339467]	OTTMUSG00000052755	GO:0001726,GO:0005509,GO:0005515,GO:0005523,GO:0005634,GO:0005635,GO:0005737,GO:0005829,GO:0005886,GO:0008270,GO:0015075,GO:0016020,GO:0031234,GO:0042803,GO:0044548,GO:0046872,GO:0048306,GO:0048471,GO:0070062	ruffle|calcium ion binding|protein binding|tropomyosin binding|nucleus|nuclear envelope|cytoplasm|cytosol|plasma membrane|zinc ion binding|ion transmembrane transporter activity|membrane|extrinsic component of cytoplasmic side of plasma membrane|protein homodimerization activity|S100 protein binding|metal ion binding|calcium-dependent protein binding|perinuclear region of cytoplasm|extracellular …
ENSMUSG00000001027	1009.98	933.47	1086.49	1.16392	0.218996	0.145554	1	5.24146	5.94607	Scn4a	protein_coding	sodium channel, voltage-gated, type IV, alpha [Source:MGI Symbol;Acc:MGI:98250]	OTTMUSG00000003417	GO:0001518,GO:0005216,GO:0005244,GO:0005248,GO:0005272,GO:0005886,GO:0006810,GO:0006811,GO:0006812,GO:0006813,GO:0006814,GO:0015871,GO:0016020,GO:0016021,GO:0019228,GO:0034765,GO:0055085,GO:0086010	voltage-gated sodium channel complex|ion channel activity|voltage-gated ion channel activity|voltage-gated sodium channel activity|sodium channel activity|plasma membrane|transport|ion transport|cation transport|potassium ion transport|sodium ion transport|choline transport|membrane|integral component of membrane|neuronal action potential|regulation of ion transmembrane transport|transmembrane tr…
ENSMUSG00000001029	643.597	638.36	648.835	1.01641	0.0234818	0.893691	1	10.9958	11.472	Icam2	protein_coding	intercellular adhesion molecule 2 [Source:MGI Symbol;Acc:MGI:96394]	OTTMUSG00000003420	GO:0001931,GO:0005178,GO:0005515,GO:0005886,GO:0005887,GO:0007155,GO:0016020,GO:0016021,GO:0016337,GO:0070062,GO:0071944	uropod|integrin binding|protein binding|plasma membrane|integral component of plasma membrane|cell adhesion|membrane|integral component of membrane|single organismal cell-cell adhesion|extracellular exosome|cell periphery	path:mmu04514,path:mmu04650	Cell adhesion molecules (CAMs)|Natural killer cell mediated cytotoxicity
ENSMUSG00000001034	184.827	185.229	184.426	0.995664	-0.00626906	1	1	2.21534	2.2718	Mapk7	protein_coding	mitogen-activated protein kinase 7 [Source:MGI Symbol;Acc:MGI:1346347]	OTTMUSG00000005833	GO:0000166,GO:0004672,GO:0004674,GO:0004707,GO:0005515,GO:0005524,GO:0005634,GO:0005654,GO:0005737,GO:0005829,GO:0006468,GO:0007049,GO:0016301,GO:0016310,GO:0016605,GO:0016740,GO:0018105,GO:0030154,GO:0034115,GO:0036003,GO:0043066,GO:0043407,GO:0045765,GO:0045944,GO:0051019,GO:0051247,GO:0051534,GO:0060761,GO:0070301,GO:0070377,GO:0071363,GO:0071499,GO:0071560,GO:1902176,GO:2000352,GO:2001240	nucleotide binding|protein kinase activity|protein serine/threonine kinase activity|MAP kinase activity|protein binding|ATP binding|nucleus|nucleoplasm|cytoplasm|cytosol|protein phosphorylation|cell cycle|kinase activity|phosphorylation|PML body|transferase activity|peptidyl-serine phosphorylation|cell differentiation|negative regulation of heterotypic cell-cell adhesion|positive regulation of tr…	path:mmu04010,path:mmu04540,path:mmu04912,path:mmu04921,path:mmu04722,path:mmu05206	MAPK signaling pathway|Gap junction|GnRH signaling pathway|Oxytocin signaling pathway|Neurotrophin signaling pathway|MicroRNAs in cancer
ENSMUSG00000001036	1067.19	1073.7	1060.69	0.98788	-0.0175916	0.91315	1	8.8117	8.68837	Epn2	protein_coding	epsin 2 [Source:MGI Symbol;Acc:MGI:1333766]	OTTMUSG00000005838	GO:0001701,GO:0005654,GO:0005737,GO:0005794,GO:0006897,GO:0007219,GO:0008289,GO:0030100,GO:0030128,GO:0043231,GO:0048568	in utero embryonic development|nucleoplasm|cytoplasm|Golgi apparatus|endocytosis|Notch signaling pathway|lipid binding|regulation of endocytosis|clathrin coat of endocytic vesicle|intracellular membrane-bounded organelle|embryonic organ development	path:mmu04144	Endocytosis
ENSMUSG00000001039	56.5124	69.0684	43.9564	0.636418	-0.651953	0.129807	1	2.26127	1.47289	B9d1	protein_coding	B9 protein domain 1 [Source:MGI Symbol;Acc:MGI:1351471]	OTTMUSG00000005834	GO:0001701,GO:0001944,GO:0005515,GO:0005737,GO:0005813,GO:0005856,GO:0005929,GO:0007224,GO:0008158,GO:0016020,GO:0030030,GO:0032880,GO:0035869,GO:0036038,GO:0036064,GO:0042384,GO:0042733,GO:0042995,GO:0043010,GO:0060271,GO:0060563	in utero embryonic development|vasculature development|protein binding|cytoplasm|centrosome|cytoskeleton|cilium|smoothened signaling pathway|hedgehog receptor activity|membrane|cell projection organization|regulation of protein localization|ciliary transition zone|MKS complex|ciliary basal body|cilium assembly|embryonic digit morphogenesis|cell projection|camera-type eye development|cilium morpho…
ENSMUSG00000001052	859.161	860.216	858.106	0.997547	-0.00354349	0.990158	1	6.86131	6.94499	Sec24b	protein_coding	Sec24 related gene family, member B (S. cerevisiae) [Source:MGI Symbol;Acc:MGI:2139764]	OTTMUSG00000036442	GO:0001843,GO:0002093,GO:0003151,GO:0005515,GO:0021747,GO:0030127,GO:0030134,GO:0035909,GO:0060088,GO:0060425,GO:0060463,GO:0060982,GO:0061156,GO:0072358,GO:0090178,GO:1901301	neural tube closure|auditory receptor cell morphogenesis|outflow tract morphogenesis|protein binding|cochlear nucleus development|COPII vesicle coat|ER to Golgi transport vesicle|aorta morphogenesis|auditory receptor cell stereocilium organization|lung morphogenesis|lung lobe morphogenesis|coronary artery morphogenesis|pulmonary artery morphogenesis|cardiovascular system development|regulation of…	path:mmu04141	Protein processing in endoplasmic reticulum
ENSMUSG00000001053	285.593	228.135	343.051	1.50372	0.588535	0.0052507	0.582196	4.02204	6.15904	N4bp3	protein_coding	NEDD4 binding protein 3 [Source:MGI Symbol;Acc:MGI:2442218]	OTTMUSG00000005606	GO:0005515,GO:0008150,GO:0016020,GO:0031410	protein binding|biological_process|membrane|cytoplasmic vesicle
ENSMUSG00000001054	306.862	310.808	302.917	0.974612	-0.0371006	0.872191	1	6.22841	6.00618	Rmnd5b	protein_coding	required for meiotic nuclear division 5 homolog B (S. cerevisiae) [Source:MGI Symbol;Acc:MGI:1913339]	OTTMUSG00000005605	GO:0003674,GO:0005575,GO:0008150	molecular_function|cellular_component|biological_process
ENSMUSG00000001056	184.122	179.996	188.248	1.04584	0.0646665	0.819665	1	9.86301	10.9201	Nhp2	protein_coding	NHP2 ribonucleoprotein [Source:MGI Symbol;Acc:MGI:1098547]	OTTMUSG00000005610	GO:0000469,GO:0000470,GO:0000784,GO:0003723,GO:0005515,GO:0005634,GO:0005654,GO:0005697,GO:0005730,GO:0005737,GO:0006364,GO:0006412,GO:0030529,GO:0031118,GO:0031120,GO:0031429,GO:0034513,GO:0042254,GO:0044822,GO:0070034,GO:0090661,GO:1904874	cleavage involved in rRNA processing|maturation of LSU-rRNA|nuclear chromosome, telomeric region|RNA binding|protein binding|nucleus|nucleoplasm|telomerase holoenzyme complex|nucleolus|cytoplasm|rRNA processing|translation|intracellular ribonucleoprotein complex|rRNA pseudouridine synthesis|snRNA pseudouridine synthesis|box H/ACA snoRNP complex|box H/ACA snoRNA binding|ribosome biogenesis|poly(A)…	path:mmu03008	Ribosome biogenesis in eukaryotes
ENSMUSG00000001062	584.716	624.755	544.677	0.871825	-0.19789	0.229225	1	0	0	Vps9d1	protein_coding	VPS9 domain containing 1 [Source:MGI Symbol;Acc:MGI:1914143]	OTTMUSG00000030130	GO:0003674,GO:0008150	molecular_function|biological_process
ENSMUSG00000001065	457.586	469.875	445.298	0.947694	-0.077506	0.669798	1	0	0	Zfp276	protein_coding	zinc finger protein (C2H2 type) 276 [Source:MGI Symbol;Acc:MGI:1888495]	OTTMUSG00000022150	GO:0003676,GO:0003677,GO:0005634,GO:0006351,GO:0006355,GO:0008270,GO:0046872	nucleic acid binding|DNA binding|nucleus|transcription, DNA-templated|regulation of transcription, DNA-templated|zinc ion binding|metal ion binding
ENSMUSG00000001076	0	0	0					0	0	C1ql4	protein_coding	complement component 1, q subcomponent-like 4 [Source:MGI Symbol;Acc:MGI:3579909]		GO:0005515,GO:0005576,GO:0005581,GO:0005615,GO:0042802,GO:0045599,GO:0048147,GO:0070373	protein binding|extracellular region|collagen trimer|extracellular space|identical protein binding|negative regulation of fat cell differentiation|negative regulation of fibroblast proliferation|negative regulation of ERK1 and ERK2 cascade
ENSMUSG00000001082	110.772	141.276	80.2682	0.568165	-0.815619	0.00979337	0.790123	2.3312	1.30114	Mfsd10	protein_coding	major facilitator superfamily domain containing 10 [Source:MGI Symbol;Acc:MGI:1915544]	OTTMUSG00000023147	GO:0005215,GO:0006810,GO:0006915,GO:0008493,GO:0008514,GO:0015904,GO:0016020,GO:0016021,GO:0030659,GO:0031526,GO:0043252,GO:0055085	transporter activity|transport|apoptotic process|tetracycline transporter activity|organic anion transmembrane transporter activity|tetracycline transport|membrane|integral component of membrane|cytoplasmic vesicle membrane|brush border membrane|sodium-independent organic anion transport|transmembrane transport
ENSMUSG00000001089	1830.48	1926.59	1734.37	0.900226	-0.151641	0.313002	1	9.33264	8.31547	Luzp1	protein_coding	leucine zipper protein 1 [Source:MGI Symbol;Acc:MGI:107629]	OTTMUSG00000009704	GO:0003281,GO:0003674,GO:0005634,GO:0016020,GO:0021503,GO:0060840,GO:0070062	ventricular septum development|molecular_function|nucleus|membrane|neural fold bending|artery development|extracellular exosome
ENSMUSG00000001095	0	0	0					0	0	Slc13a2	protein_coding	solute carrier family 13 (sodium-dependent dicarboxylate transporter), member 2 [Source:MGI Symbol;Acc:MGI:1276558]	OTTMUSG00000000151	GO:0005215,GO:0005887,GO:0006810,GO:0006811,GO:0006814,GO:0015293,GO:0015361,GO:0016020,GO:0016021,GO:0055085,GO:0070062	transporter activity|integral component of plasma membrane|transport|ion transport|sodium ion transport|symporter activity|low-affinity sodium:dicarboxylate symporter activity|membrane|integral component of membrane|transmembrane transport|extracellular exosome
ENSMUSG00000001098	1183.38	1185.67	1181.09	0.996133	-0.00558966	0.9765	1	17.4005	17.782	Kctd10	protein_coding	potassium channel tetramerisation domain containing 10 [Source:MGI Symbol;Acc:MGI:2141207]	OTTMUSG00000014437	GO:0005515,GO:0005634,GO:0005654,GO:0005737,GO:0008150,GO:0036038,GO:0051260	protein binding|nucleus|nucleoplasm|cytoplasm|biological_process|MKS complex|protein homooligomerization
ENSMUSG00000001100	2326.56	2314.84	2338.29	1.01013	0.0145422	0.927155	1	46.149	46.848	Poldip2	protein_coding	polymerase (DNA-directed), delta interacting protein 2 [Source:MGI Symbol;Acc:MGI:1915061]	OTTMUSG00000000137	GO:0003677,GO:0005634,GO:0005739,GO:0016242,GO:0030674,GO:0042645,GO:0045931,GO:0070584	DNA binding|nucleus|mitochondrion|negative regulation of macroautophagy|protein binding, bridging|mitochondrial nucleoid|positive regulation of mitotic cell cycle|mitochondrion morphogenesis
ENSMUSG00000001103	0	0	0					0	0	Sebox	protein_coding	SEBOX homeobox [Source:MGI Symbol;Acc:MGI:108012]	OTTMUSG00000000145	GO:0003674,GO:0003677,GO:0005575,GO:0005634,GO:0006351,GO:0006355,GO:0007275,GO:0009792,GO:0030154,GO:0048477	molecular_function|DNA binding|cellular_component|nucleus|transcription, DNA-templated|regulation of transcription, DNA-templated|multicellular organism development|embryo development ending in birth or egg hatching|cell differentiation|oogenesis
ENSMUSG00000001105	446.462	422.782	470.142	1.11202	0.153182	0.394093	1	11.0266	10.7518	Ift20	protein_coding	intraflagellar transport 20 [Source:MGI Symbol;Acc:MGI:1915585]	OTTMUSG00000000139	GO:0001736,GO:0001750,GO:0001822,GO:0002046,GO:0005515,GO:0005737,GO:0005794,GO:0005801,GO:0005813,GO:0005814,GO:0005856,GO:0005902,GO:0005929,GO:0007224,GO:0008542,GO:0022008,GO:0030030,GO:0030992,GO:0031514,GO:0032391,GO:0032420,GO:0034067,GO:0035845,GO:0036064,GO:0036372,GO:0042073,GO:0042384,GO:0042995,GO:0044292,GO:0051642,GO:0055007,GO:0060122,GO:0060828,GO:0061351,GO:0061512,GO:0070062,GO:…	establishment of planar polarity|photoreceptor outer segment|kidney development|opsin binding|protein binding|cytoplasm|Golgi apparatus|cis-Golgi network|centrosome|centriole|cytoskeleton|microvillus|cilium|smoothened signaling pathway|visual learning|neurogenesis|cell projection organization|intraciliary transport particle B|motile cilium|photoreceptor connecting cilium|stereocilium|protein loca…
ENSMUSG00000001119	3871.04	4091.78	3650.29	0.892104	-0.164717	0.3129	1	40.6396	36.6017	Col6a1	protein_coding	collagen, type VI, alpha 1 [Source:MGI Symbol;Acc:MGI:88459]	OTTMUSG00000020489	GO:0001649,GO:0005576,GO:0005578,GO:0005581,GO:0005765,GO:0007155,GO:0016020,GO:0031012,GO:0042383,GO:0043234,GO:0048407,GO:0070062,GO:0070208,GO:0071230	osteoblast differentiation|extracellular region|proteinaceous extracellular matrix|collagen trimer|lysosomal membrane|cell adhesion|membrane|extracellular matrix|sarcolemma|protein complex|platelet-derived growth factor binding|extracellular exosome|protein heterotrimerization|cellular response to amino acid stimulus	path:mmu04151,path:mmu04512,path:mmu04510,path:mmu04974	PI3K-Akt signaling pathway|ECM-receptor interaction|Focal adhesion|Protein digestion and absorption
ENSMUSG00000001120	50.3476	48.1386	52.5566	1.09178	0.126677	0.820917	1	0.497977	0.684316	Pcbp3	protein_coding	poly(rC) binding protein 3 [Source:MGI Symbol;Acc:MGI:1890470]	OTTMUSG00000035211	GO:0000122,GO:0001227,GO:0003676,GO:0003677,GO:0003690,GO:0003723,GO:0005634,GO:0005737,GO:0005829,GO:0030529,GO:0044822,GO:0070062,GO:1990829	negative regulation of transcription from RNA polymerase II promoter|transcriptional repressor activity, RNA polymerase II transcription regulatory region sequence-specific binding|nucleic acid binding|DNA binding|double-stranded DNA binding|RNA binding|nucleus|cytoplasm|cytosol|intracellular ribonucleoprotein complex|poly(A) RNA binding|extracellular exosome|C-rich single-stranded DNA binding
ENSMUSG00000001123	676.812	699.056	654.568	0.93636	-0.0948647	0.555036	1	15.9686	14.7459	Lgals9	protein_coding	lectin, galactose binding, soluble 9 [Source:MGI Symbol;Acc:MGI:109496]	OTTMUSG00000000163	GO:0001819,GO:0002376,GO:0005102,GO:0005515,GO:0005576,GO:0005622,GO:0005634,GO:0005737,GO:0006935,GO:0007157,GO:0007565,GO:0010628,GO:0010629,GO:0010819,GO:0010862,GO:0016936,GO:0019899,GO:0030246,GO:0032496,GO:0032689,GO:0032722,GO:0032732,GO:0032760,GO:0032815,GO:0032823,GO:0033081,GO:0034138,GO:0043032,GO:0043322,GO:0043539,GO:0045089,GO:0045185,GO:0045591,GO:0050728,GO:0051353,GO:0098586,GO:…	positive regulation of cytokine production|immune system process|receptor binding|protein binding|extracellular region|intracellular|nucleus|cytoplasm|chemotaxis|heterophilic cell-cell adhesion via plasma membrane cell adhesion molecules|female pregnancy|positive regulation of gene expression|negative regulation of gene expression|regulation of T cell chemotaxis|positive regulation of pathway-res…
ENSMUSG00000001127	1687.22	1719.39	1655.05	0.962585	-0.0550141	0.716039	1	13.3913	12.3504	Araf	protein_coding	Araf proto-oncogene, serine/threonine kinase [Source:MGI Symbol;Acc:MGI:88065]	OTTMUSG00000017167	GO:0000166,GO:0004672,GO:0004674,GO:0004709,GO:0005057,GO:0005515,GO:0005524,GO:0005739,GO:0005829,GO:0006468,GO:0007165,GO:0016301,GO:0016310,GO:0016740,GO:0032006,GO:0032434,GO:0033138,GO:0035556,GO:0043066,GO:0046872	nucleotide binding|protein kinase activity|protein serine/threonine kinase activity|MAP kinase kinase kinase activity|receptor signaling protein activity|protein binding|ATP binding|mitochondrion|cytosol|protein phosphorylation|signal transduction|kinase activity|phosphorylation|transferase activity|regulation of TOR signaling|regulation of proteasomal ubiquitin-dependent protein catabolic proces…	path:mmu04012,path:mmu04068,path:mmu04810,path:mmu04650,path:mmu04910,path:mmu04914,path:mmu04270,path:mmu04726,path:mmu04720,path:mmu04730,path:mmu05200,path:mmu05205,path:mmu05210,path:mmu05212,path:mmu05214,path:mmu05221,path:mmu05220,path:mmu05218,path:mmu05211,path:mmu05219,path:mmu05215,path:mmu05213,path:mmu05223,path:mmu05034,path:mmu05160	ErbB signaling pathway|FoxO signaling pathway|Regulation of actin cytoskeleton|Natural killer cell mediated cytotoxicity|Insulin signaling pathway|Progesterone-mediated oocyte maturation|Vascular smooth muscle contraction|Serotonergic synapse|Long-term potentiation|Long-term depression|Pathways in cancer|Proteoglycans in cancer|Colorectal cancer|Pancreatic cancer|Glioma|Acute myeloid leukemia|Chr…
ENSMUSG00000001128	169.833	203.019	136.647	0.673074	-0.571162	0.0297562	1	4.25869	2.58001	Cfp	protein_coding	complement factor properdin [Source:MGI Symbol;Acc:MGI:97545]	OTTMUSG00000017182	GO:0002376,GO:0005576,GO:0006957,GO:0031012,GO:0045087	immune system process|extracellular region|complement activation, alternative pathway|extracellular matrix|innate immune response	path:mmu05168	Herpes simplex infection
ENSMUSG00000001131	23.251	29.3018	17.2003	0.587007	-0.76855	0.252571	1	1.62326	0.969261	Timp1	protein_coding	tissue inhibitor of metalloproteinase 1 [Source:MGI Symbol;Acc:MGI:98752]	OTTMUSG00000017184	GO:0001775,GO:0002020,GO:0004857,GO:0005125,GO:0005576,GO:0005578,GO:0005604,GO:0005615,GO:0008083,GO:0008191,GO:0008284,GO:0009725,GO:0010466,GO:0010951,GO:0030414,GO:0031012,GO:0034097,GO:0043066,GO:0043086,GO:0046872,GO:0051045,GO:0070062,GO:1901164,GO:2001044	cell activation|protease binding|enzyme inhibitor activity|cytokine activity|extracellular region|proteinaceous extracellular matrix|basement membrane|extracellular space|growth factor activity|metalloendopeptidase inhibitor activity|positive regulation of cell proliferation|response to hormone|negative regulation of peptidase activity|negative regulation of endopeptidase activity|peptidase inhib…	path:mmu04066	HIF-1 signaling pathway
ENSMUSG00000001134	63.7701	71.1614	56.3789	0.792268	-0.33594	0.421566	1	0.351445	0.261933	Uxt	protein_coding	ubiquitously expressed transcript [Source:MGI Symbol;Acc:MGI:1277988]	OTTMUSG00000017183	GO:0000122,GO:0000226,GO:0000930,GO:0001104,GO:0001106,GO:0003682,GO:0005634,GO:0005737,GO:0005813,GO:0005856,GO:0006351,GO:0006355,GO:0048487,GO:0051297	negative regulation of transcription from RNA polymerase II promoter|microtubule cytoskeleton organization|gamma-tubulin complex|RNA polymerase II transcription cofactor activity|RNA polymerase II transcription corepressor activity|chromatin binding|nucleus|cytoplasm|centrosome|cytoskeleton|transcription, DNA-templated|regulation of transcription, DNA-templated|beta-tubulin binding|centrosome org…
ENSMUSG00000001138	398.094	387.202	408.986	1.05626	0.078965	0.680386	1	3.77827	4.15223	Cnnm3	protein_coding	cyclin M3 [Source:MGI Symbol;Acc:MGI:2151055]	OTTMUSG00000021763	GO:0003674,GO:0005886,GO:0006810,GO:0006811,GO:0008150,GO:0016020,GO:0016021	molecular_function|plasma membrane|transport|ion transport|biological_process|membrane|integral component of membrane
ENSMUSG00000001143	468.529	490.804	446.253	0.909228	-0.137286	0.438127	1	4.09708	3.89027	Lman2l	protein_coding	lectin, mannose-binding 2-like [Source:MGI Symbol;Acc:MGI:2443010]	OTTMUSG00000021558	GO:0003674,GO:0005783,GO:0005789,GO:0005794,GO:0015031,GO:0016020,GO:0016021,GO:0030246,GO:0046872	molecular_function|endoplasmic reticulum|endoplasmic reticulum membrane|Golgi apparatus|protein transport|membrane|integral component of membrane|carbohydrate binding|metal ion binding
ENSMUSG00000001150	755.937	826.728	685.147	0.828745	-0.271	0.0807264	1	5.21387	4.42869	Mcm3ap	protein_coding	minichromosome maintenance deficient 3 (S. cerevisiae) associated protein [Source:MGI Symbol;Acc:MGI:1930089]		GO:0000166,GO:0002376,GO:0005634,GO:0005643,GO:0005737,GO:0005829,GO:0006810,GO:0015031,GO:0031965,GO:0051028	nucleotide binding|immune system process|nucleus|nuclear pore|cytoplasm|cytosol|transport|protein transport|nuclear membrane|mRNA transport
ENSMUSG00000001151	2110.25	2174.61	2045.88	0.940806	-0.0880314	0.562819	1	8.25669	7.9933	Pcnt	protein_coding	pericentrin (kendrin) [Source:MGI Symbol;Acc:MGI:102722]		GO:0000242,GO:0001701,GO:0001764,GO:0001822,GO:0001944,GO:0005515,GO:0005516,GO:0005737,GO:0005801,GO:0005813,GO:0005814,GO:0005815,GO:0005856,GO:0005874,GO:0007051,GO:0007052,GO:0021696,GO:0021772,GO:0031514,GO:0035050,GO:0035108,GO:0035264,GO:0036064,GO:0042384,GO:0043010,GO:0043066,GO:0045171,GO:0048854,GO:0060322,GO:0061351,GO:1990403	pericentriolar material|in utero embryonic development|neuron migration|kidney development|vasculature development|protein binding|calmodulin binding|cytoplasm|cis-Golgi network|centrosome|centriole|microtubule organizing center|cytoskeleton|microtubule|spindle organization|mitotic spindle organization|cerebellar cortex morphogenesis|olfactory bulb development|motile cilium|embryonic heart tube d…
ENSMUSG00000001155	0.523246	1.04649	0	0	#NAME?	0.959629	1	0	0	Ftcd	protein_coding	formiminotransferase cyclodeaminase [Source:MGI Symbol;Acc:MGI:1339962]	OTTMUSG00000020446	GO:0000139,GO:0003824,GO:0005542,GO:0005737,GO:0005783,GO:0005793,GO:0005794,GO:0005829,GO:0005856,GO:0006547,GO:0006548,GO:0007010,GO:0008017,GO:0008152,GO:0016740,GO:0016829,GO:0030407,GO:0030409,GO:0030412,GO:0030868,GO:0044237,GO:0070062	Golgi membrane|catalytic activity|folic acid binding|cytoplasm|endoplasmic reticulum|endoplasmic reticulum-Golgi intermediate compartment|Golgi apparatus|cytosol|cytoskeleton|histidine metabolic process|histidine catabolic process|cytoskeleton organization|microtubule binding|metabolic process|transferase activity|lyase activity|formimidoyltransferase activity|glutamate formimidoyltransferase act…	path:mmu00340,path:mmu00670	Histidine metabolism|One carbon pool by folate
ENSMUSG00000001156	201.118	186.275	215.96	1.15936	0.213325	0.390894	1	1.72552	1.99113	Mxd1	protein_coding	MAX dimerization protein 1 [Source:MGI Symbol;Acc:MGI:96908]	OTTMUSG00000056544	GO:0000122,GO:0000790,GO:0000978,GO:0001078,GO:0003677,GO:0005515,GO:0005634,GO:0006351,GO:0006355,GO:0046983	negative regulation of transcription from RNA polymerase II promoter|nuclear chromatin|RNA polymerase II core promoter proximal region sequence-specific DNA binding|transcriptional repressor activity, RNA polymerase II core promoter proximal region sequence-specific binding|DNA binding|protein binding|nucleus|transcription, DNA-templated|regulation of transcription, DNA-templated|protein dimeriza…
ENSMUSG00000001157	154.751	152.788	156.714	1.0257	0.0366069	0.919048	1	1.73251	1.80524	Gmcl1	protein_coding	germ cell-less, spermatogenesis associated 1 [Source:MGI Symbol;Acc:MGI:1345156]	OTTMUSG00000024678	GO:0005515,GO:0005634,GO:0005635,GO:0006355,GO:0007275,GO:0007283,GO:0016363,GO:0030154	protein binding|nucleus|nuclear envelope|regulation of transcription, DNA-templated|multicellular organism development|spermatogenesis|nuclear matrix|cell differentiation
ENSMUSG00000001158	407.512	406.039	408.986	1.00726	0.0104336	0.969784	1	7.43648	5.65961	Snrnp27	protein_coding	small nuclear ribonucleoprotein 27 (U4/U6.U5) [Source:MGI Symbol;Acc:MGI:1913868]	OTTMUSG00000024139	GO:0003674,GO:0005634,GO:0006397,GO:0008150,GO:0008380,GO:0071011	molecular_function|nucleus|mRNA processing|biological_process|RNA splicing|precatalytic spliceosome	path:mmu03040	Spliceosome
ENSMUSG00000001166	11.3528	8.37193	14.3336	1.7121	0.77577	0.456617	1	0.127357	0.231013	Oas1c	protein_coding	2'-5' oligoadenylate synthetase 1C [Source:MGI Symbol;Acc:MGI:2149633]	OTTMUSG00000026817	GO:0001730,GO:0003725,GO:0005575,GO:0008150	2'-5'-oligoadenylate synthetase activity|double-stranded RNA binding|cellular_component|biological_process
ENSMUSG00000001168	0	0	0					0	0	Oas1h	protein_coding	2'-5' oligoadenylate synthetase 1H [Source:MGI Symbol;Acc:MGI:2180853]	OTTMUSG00000026828	GO:0001730,GO:0003725,GO:0005575,GO:0008150	2'-5'-oligoadenylate synthetase activity|double-stranded RNA binding|cellular_component|biological_process
ENSMUSG00000001173	571.43	604.872	537.988	0.889425	-0.169055	0.308338	1	3.53041	2.93571	Ocrl	protein_coding	oculocerebrorenal syndrome of Lowe [Source:MGI Symbol;Acc:MGI:109589]	OTTMUSG00000017566	GO:0001701,GO:0001750,GO:0004439,GO:0005096,GO:0005634,GO:0005737,GO:0005768,GO:0005769,GO:0005794,GO:0005802,GO:0005886,GO:0005905,GO:0005929,GO:0007165,GO:0016020,GO:0016787,GO:0030030,GO:0030136,GO:0031410,GO:0042384,GO:0042995,GO:0043087,GO:0046856,GO:0048365,GO:0052745,GO:0070062	in utero embryonic development|photoreceptor outer segment|phosphatidylinositol-4,5-bisphosphate 5-phosphatase activity|GTPase activator activity|nucleus|cytoplasm|endosome|early endosome|Golgi apparatus|trans-Golgi network|plasma membrane|clathrin-coated pit|cilium|signal transduction|membrane|hydrolase activity|cell projection organization|clathrin-coated vesicle|cytoplasmic vesicle|cilium asse…	path:mmu00562,path:mmu04070	Inositol phosphate metabolism|Phosphatidylinositol signaling system
ENSMUSG00000001175	3859.78	3546.56	4172.99	1.17663	0.234662	0.150239	1	34.2305	39.9689	Calm1	protein_coding	calmodulin 1 [Source:MGI Symbol;Acc:MGI:88251]	OTTMUSG00000016979	GO:0000086,GO:0005509,GO:0005634,GO:0005737,GO:0005886,GO:0008076,GO:0008179,GO:0019904,GO:0030234,GO:0030235,GO:0030426,GO:0031800,GO:0043005,GO:0043388,GO:0043548,GO:0044325,GO:0047485,GO:0048306,GO:0050998	G2/M transition of mitotic cell cycle|calcium ion binding|nucleus|cytoplasm|plasma membrane|voltage-gated potassium channel complex|adenylate cyclase binding|protein domain specific binding|enzyme regulator activity|nitric-oxide synthase regulator activity|growth cone|type 3 metabotropic glutamate receptor binding|neuron projection|positive regulation of DNA binding|phosphatidylinositol 3-kinase …	path:mmu04014,path:mmu04015,path:mmu04020,path:mmu04070,path:mmu04024,path:mmu04022,path:mmu04114,path:mmu04910,path:mmu04922,path:mmu04912,path:mmu04915,path:mmu04921,path:mmu04916,path:mmu04924,path:mmu04925,path:mmu04261,path:mmu04270,path:mmu04970,path:mmu04971,path:mmu04728,path:mmu04720,path:mmu04722,path:mmu04744,path:mmu04740,path:mmu04750,path:mmu04713,path:mmu05214,path:mmu05010,path:mm…	Ras signaling pathway|Rap1 signaling pathway|Calcium signaling pathway|Phosphatidylinositol signaling system|cAMP signaling pathway|cGMP - PKG signaling pathway|Oocyte meiosis|Insulin signaling pathway|Glucagon signaling pathway|GnRH signaling pathway|Estrogen signaling pathway|Oxytocin signaling pathway|Melanogenesis|Renin secretion|Aldosterone synthesis and secretion|Adrenergic signaling in car…
ENSMUSG00000001211	5849.22	6096.86	5601.58	0.918764	-0.122233	0.488404	1	39.4181	36.4949	Agpat3	protein_coding	1-acylglycerol-3-phosphate O-acyltransferase 3 [Source:MGI Symbol;Acc:MGI:1336186]	OTTMUSG00000020522	GO:0003841,GO:0005634,GO:0005783,GO:0005886,GO:0006629,GO:0008152,GO:0008654,GO:0016020,GO:0016021,GO:0016740,GO:0016746,GO:0042171	1-acylglycerol-3-phosphate O-acyltransferase activity|nucleus|endoplasmic reticulum|plasma membrane|lipid metabolic process|metabolic process|phospholipid biosynthetic process|membrane|integral component of membrane|transferase activity|transferase activity, transferring acyl groups|lysophosphatidic acid acyltransferase activity	path:mmu00561,path:mmu00564,path:mmu04072	Glycerolipid metabolism|Glycerophospholipid metabolism|Phospholipase D signaling pathway
ENSMUSG00000001225	2.52531	3.13947	1.91115	0.608748	-0.716083	0.936493	1	0.0337428	0.00987192	Slc26a3	protein_coding	solute carrier family 26, member 3 [Source:MGI Symbol;Acc:MGI:107181]	OTTMUSG00000035459	GO:0005254,GO:0005515,GO:0005886,GO:0005887,GO:0006810,GO:0006821,GO:0008271,GO:0008272,GO:0015106,GO:0015108,GO:0015116,GO:0015297,GO:0015301,GO:0015701,GO:0016020,GO:0016021,GO:0016324,GO:0019531,GO:0031526,GO:0048240,GO:0051454,GO:0055085,GO:0060081,GO:0071320,GO:0097225	chloride channel activity|protein binding|plasma membrane|integral component of plasma membrane|transport|chloride transport|secondary active sulfate transmembrane transporter activity|sulfate transport|bicarbonate transmembrane transporter activity|chloride transmembrane transporter activity|sulfate transmembrane transporter activity|antiporter activity|anion:anion antiporter activity|bicarbonat…	path:mmu04972,path:mmu04978	Pancreatic secretion|Mineral absorption
ENSMUSG00000001227	178.411	191.508	165.314	0.863225	-0.212192	0.418572	1	2.50759	2.28505	Sema6b	protein_coding	sema domain, transmembrane domain (TM), and cytoplasmic domain, (semaphorin) 6B [Source:MGI Symbol;Acc:MGI:1202889]		GO:0001755,GO:0005886,GO:0005887,GO:0007275,GO:0007399,GO:0016020,GO:0016021,GO:0030154,GO:0030215,GO:0030335,GO:0045499,GO:0048843,GO:0071526	neural crest cell migration|plasma membrane|integral component of plasma membrane|multicellular organism development|nervous system development|membrane|integral component of membrane|cell differentiation|semaphorin receptor binding|positive regulation of cell migration|chemorepellent activity|negative regulation of axon extension involved in axon guidance|semaphorin-plexin signaling pathway	path:mmu04360	Axon guidance
ENSMUSG00000001228	55.7396	51.2781	60.2012	1.17401	0.23145	0.619568	1	0.422388	0.529636	Uhrf1	protein_coding	ubiquitin-like, containing PHD and RING finger domains, 1 [Source:MGI Symbol;Acc:MGI:1338889]	OTTMUSG00000021035	GO:0000122,GO:0000790,GO:0000791,GO:0000792,GO:0000987,GO:0003677,GO:0004842,GO:0005515,GO:0005634,GO:0005657,GO:0005720,GO:0005886,GO:0006281,GO:0006351,GO:0006355,GO:0006974,GO:0007049,GO:0008270,GO:0008283,GO:0008327,GO:0008766,GO:0010216,GO:0010390,GO:0016363,GO:0016568,GO:0016574,GO:0016874,GO:0018169,GO:0031410,GO:0031493,GO:0032270,GO:0035064,GO:0042393,GO:0042787,GO:0042802,GO:0043773,GO:…	negative regulation of transcription from RNA polymerase II promoter|nuclear chromatin|euchromatin|heterochromatin|core promoter proximal region sequence-specific DNA binding|DNA binding|ubiquitin-protein transferase activity|protein binding|nucleus|replication fork|nuclear heterochromatin|plasma membrane|DNA repair|transcription, DNA-templated|regulation of transcription, DNA-templated|cellular …
ENSMUSG00000001229	1219.17	1294.51	1143.82	0.883595	-0.178543	0.231794	1	16.2199	14.9315	Dpp9	protein_coding	dipeptidylpeptidase 9 [Source:MGI Symbol;Acc:MGI:2443967]		GO:0004177,GO:0005737,GO:0006508,GO:0008233,GO:0008236,GO:0016787,GO:0042802	aminopeptidase activity|cytoplasm|proteolysis|peptidase activity|serine-type peptidase activity|hydrolase activity|identical protein binding
ENSMUSG00000001240	855.204	813.124	897.284	1.1035	0.14209	0.35385	1	25.8303	27.3355	Ramp2	protein_coding	receptor (calcitonin) activity modifying protein 2 [Source:MGI Symbol;Acc:MGI:1859650]	OTTMUSG00000002758	GO:0001525,GO:0001570,GO:0002040,GO:0005737,GO:0005886,GO:0006171,GO:0006810,GO:0006816,GO:0006886,GO:0007186,GO:0007507,GO:0008217,GO:0008277,GO:0008565,GO:0009986,GO:0010628,GO:0015026,GO:0015031,GO:0016020,GO:0016021,GO:0030819,GO:0031623,GO:0034333,GO:0035924,GO:0043116,GO:0043235,GO:0045766,GO:0070830,GO:0070831,GO:0072659,GO:0097084,GO:2000352,GO:2001214	angiogenesis|vasculogenesis|sprouting angiogenesis|cytoplasm|plasma membrane|cAMP biosynthetic process|transport|calcium ion transport|intracellular protein transport|G-protein coupled receptor signaling pathway|heart development|regulation of blood pressure|regulation of G-protein coupled receptor protein signaling pathway|protein transporter activity|cell surface|positive regulation of gene exp…	path:mmu04270	Vascular smooth muscle contraction
ENSMUSG00000001247	22.5914	25.1158	20.0671	0.798982	-0.323766	0.673992	1	0.563338	0.483521	Lsr	protein_coding	lipolysis stimulated lipoprotein receptor [Source:MGI Symbol;Acc:MGI:1927471]	OTTMUSG00000022193	GO:0001889,GO:0005886,GO:0016020,GO:0016021,GO:0019216,GO:0030169,GO:0030228,GO:0034361,GO:0034362,GO:0042627,GO:0042953,GO:0060856,GO:0061689,GO:0070062,GO:1904274	liver development|plasma membrane|membrane|integral component of membrane|regulation of lipid metabolic process|low-density lipoprotein particle binding|lipoprotein particle receptor activity|very-low-density lipoprotein particle|low-density lipoprotein particle|chylomicron|lipoprotein transport|establishment of blood-brain barrier|tricellular tight junction|extracellular exosome|tricellular tigh…
ENSMUSG00000001248	1047.99	1071.61	1024.38	0.955925	-0.0650314	0.669287	1	8.90431	8.46458	Gramd1a	protein_coding	GRAM domain containing 1A [Source:MGI Symbol;Acc:MGI:105490]	OTTMUSG00000045673	GO:0003674,GO:0005575,GO:0008150,GO:0016020,GO:0016021	molecular_function|cellular_component|biological_process|membrane|integral component of membrane
ENSMUSG00000001249	70.9824	72.2079	69.7569	0.966057	-0.0498204	0.936359	1	0.80277	0.679218	Hpn	protein_coding	hepsin [Source:MGI Symbol;Acc:MGI:1196620]	OTTMUSG00000036085	GO:0004252,GO:0005576,GO:0005789,GO:0005886,GO:0005887,GO:0005911,GO:0006508,GO:0007605,GO:0008233,GO:0008236,GO:0008360,GO:0009986,GO:0010628,GO:0010693,GO:0010719,GO:0010756,GO:0015269,GO:0016020,GO:0016021,GO:0016787,GO:0030307,GO:0031965,GO:0034769,GO:0042632,GO:0043025,GO:0043066,GO:0043923,GO:0050680,GO:0050910,GO:0070008,GO:0070062,GO:0071805,GO:0090103,GO:0097066,GO:0097195,GO:2000347,GO:…	serine-type endopeptidase activity|extracellular region|endoplasmic reticulum membrane|plasma membrane|integral component of plasma membrane|cell-cell junction|proteolysis|sensory perception of sound|peptidase activity|serine-type peptidase activity|regulation of cell shape|cell surface|positive regulation of gene expression|negative regulation of alkaline phosphatase activity|negative regulation…	path:mmu05203	Viral carcinogenesis
ENSMUSG00000001260	0	0	0					0	0	Gabrg1	protein_coding	gamma-aminobutyric acid (GABA) A receptor, subunit gamma 1 [Source:MGI Symbol;Acc:MGI:103156]	OTTMUSG00000054188	GO:0004890,GO:0005230,GO:0005254,GO:0005886,GO:0006810,GO:0006811,GO:0006821,GO:0007214,GO:0007268,GO:0016020,GO:0016021,GO:0030054,GO:0034707,GO:0043235,GO:0045202,GO:0045211,GO:0050811,GO:1902711	GABA-A receptor activity|extracellular ligand-gated ion channel activity|chloride channel activity|plasma membrane|transport|ion transport|chloride transport|gamma-aminobutyric acid signaling pathway|chemical synaptic transmission|membrane|integral component of membrane|cell junction|chloride channel complex|receptor complex|synapse|postsynaptic membrane|GABA receptor binding|GABA-A receptor comp…	path:mmu04080,path:mmu04727,path:mmu04723,path:mmu05032,path:mmu05033	Neuroactive ligand-receptor interaction|GABAergic synapse|Retrograde endocannabinoid signaling|Morphine addiction|Nicotine addiction
ENSMUSG00000001270	748.864	762.892	734.837	0.963225	-0.0540558	0.735278	1	23.0153	22.6891	Ckb	protein_coding	creatine kinase, brain [Source:MGI Symbol;Acc:MGI:88407]		GO:0000166,GO:0003824,GO:0004111,GO:0005515,GO:0005524,GO:0005737,GO:0005739,GO:0016301,GO:0016310,GO:0016740,GO:0016772,GO:0030644,GO:0031625,GO:0043209,GO:0070062	nucleotide binding|catalytic activity|creatine kinase activity|protein binding|ATP binding|cytoplasm|mitochondrion|kinase activity|phosphorylation|transferase activity|transferase activity, transferring phosphorus-containing groups|cellular chloride ion homeostasis|ubiquitin protein ligase binding|myelin sheath|extracellular exosome	path:mmu00330	Arginine and proline metabolism
ENSMUSG00000001280	1353.67	1311.25	1396.09	1.0647	0.0904492	0.546434	1	7.0817	7.28004	Sp1	protein_coding	trans-acting transcription factor 1 [Source:MGI Symbol;Acc:MGI:98372]	OTTMUSG00000035159	GO:0000790,GO:0000977,GO:0000978,GO:0000979,GO:0000982,GO:0000987,GO:0001046,GO:0001077,GO:0001103,GO:0001503,GO:0001701,GO:0001829,GO:0001889,GO:0001892,GO:0003676,GO:0003677,GO:0003690,GO:0003700,GO:0005515,GO:0005634,GO:0005654,GO:0005737,GO:0006351,GO:0006355,GO:0006357,GO:0008022,GO:0008134,GO:0030219,GO:0030324,GO:0032869,GO:0032993,GO:0035035,GO:0035326,GO:0042789,GO:0042803,GO:0042826,GO:…	nuclear chromatin|RNA polymerase II regulatory region sequence-specific DNA binding|RNA polymerase II core promoter proximal region sequence-specific DNA binding|RNA polymerase II core promoter sequence-specific DNA binding|transcription factor activity, RNA polymerase II core promoter proximal region sequence-specific binding|core promoter proximal region sequence-specific DNA binding|core promo…	path:mmu04350,path:mmu04915,path:mmu05231,path:mmu05202,path:mmu05016	TGF-beta signaling pathway|Estrogen signaling pathway|Choline metabolism in cancer|Transcriptional misregulation in cancers|Huntington's disease
ENSMUSG00000001281	11.0114	11.5114	10.5113	0.913122	-0.131121	0.999208	1	0.177258	0.182362	Itgb7	protein_coding	integrin beta 7 [Source:MGI Symbol;Acc:MGI:96616]	OTTMUSG00000030863	GO:0003366,GO:0004872,GO:0007155,GO:0007160,GO:0007229,GO:0008305,GO:0009986,GO:0016020,GO:0016021,GO:0034113,GO:0034446,GO:0034669,GO:0043113,GO:0043235,GO:0050839,GO:0050900,GO:0050901,GO:0070062,GO:0072678	cell-matrix adhesion involved in ameboidal cell migration|receptor activity|cell adhesion|cell-matrix adhesion|integrin-mediated signaling pathway|integrin complex|cell surface|membrane|integral component of membrane|heterotypic cell-cell adhesion|substrate adhesion-dependent cell spreading|integrin alpha4-beta7 complex|receptor clustering|receptor complex|cell adhesion molecule binding|leukocyte…	path:mmu04151,path:mmu04512,path:mmu04514,path:mmu04810,path:mmu04510,path:mmu04672,path:mmu05202,path:mmu05410,path:mmu05412,path:mmu05414	PI3K-Akt signaling pathway|ECM-receptor interaction|Cell adhesion molecules (CAMs)|Regulation of actin cytoskeleton|Focal adhesion|Intestinal immune network for IgA production|Transcriptional misregulation in cancers|Hypertrophic cardiomyopathy (HCM)|Arrhythmogenic right ventricular cardiomyopathy (ARVC)|Dilated cardiomyopathy (DCM)
ENSMUSG00000001285	197.659	194.647	200.671	1.03094	0.0439662	0.879585	1	7.01487	6.59922	Myg1	protein_coding	melanocyte proliferating gene 1 [Source:MGI Symbol;Acc:MGI:1929864]	OTTMUSG00000035795	GO:0003674,GO:0005634,GO:0005654,GO:0005739,GO:0035641,GO:0070062	molecular_function|nucleus|nucleoplasm|mitochondrion|locomotory exploration behavior|extracellular exosome
ENSMUSG00000001288	531.276	549.408	513.143	0.933993	-0.0985159	0.565481	1	7.87043	7.55993	Rarg	protein_coding	retinoic acid receptor, gamma [Source:MGI Symbol;Acc:MGI:97858]	OTTMUSG00000029220	GO:0000122,GO:0000790,GO:0000977,GO:0001843,GO:0002063,GO:0002068,GO:0003406,GO:0003417,GO:0003430,GO:0003677,GO:0003700,GO:0003707,GO:0003708,GO:0005515,GO:0005634,GO:0005654,GO:0005667,GO:0006351,GO:0006355,GO:0008270,GO:0008284,GO:0008285,GO:0009952,GO:0010468,GO:0010628,GO:0031076,GO:0031641,GO:0032331,GO:0032526,GO:0035116,GO:0035264,GO:0043010,GO:0043065,GO:0043066,GO:0043068,GO:0043401,GO:…	negative regulation of transcription from RNA polymerase II promoter|nuclear chromatin|RNA polymerase II regulatory region sequence-specific DNA binding|neural tube closure|chondrocyte development|glandular epithelial cell development|retinal pigment epithelium development|growth plate cartilage development|growth plate cartilage chondrocyte growth|DNA binding|transcription factor activity, seque…
ENSMUSG00000001289	1310.45	1284.04	1336.85	1.04112	0.0581402	0.700327	1	15.2882	16.0218	Pfdn5	protein_coding	prefoldin 5 [Source:MGI Symbol;Acc:MGI:1928753]	OTTMUSG00000035798	GO:0005634,GO:0006457,GO:0016272,GO:0045892,GO:0051082,GO:0060041,GO:0090090	nucleus|protein folding|prefoldin complex|negative regulation of transcription, DNA-templated|unfolded protein binding|retina development in camera-type eye|negative regulation of canonical Wnt signaling pathway
ENSMUSG00000001300	702.113	687.545	716.681	1.04238	0.0598767	0.710985	1	6.80759	6.99512	Efnb2	protein_coding	ephrin B2 [Source:MGI Symbol;Acc:MGI:105097]	OTTMUSG00000022160	GO:0001525,GO:0001945,GO:0002042,GO:0005102,GO:0005515,GO:0005886,GO:0005925,GO:0007155,GO:0007275,GO:0007399,GO:0007411,GO:0009887,GO:0010839,GO:0016020,GO:0016021,GO:0016477,GO:0030154,GO:0031295,GO:0046875,GO:0048013,GO:0048514,GO:0048845,GO:0050920,GO:0072178,GO:1903849,GO:2000727	angiogenesis|lymph vessel development|cell migration involved in sprouting angiogenesis|receptor binding|protein binding|plasma membrane|focal adhesion|cell adhesion|multicellular organism development|nervous system development|axon guidance|organ morphogenesis|negative regulation of keratinocyte proliferation|membrane|integral component of membrane|cell migration|cell differentiation|T cell cost…	path:mmu04360	Axon guidance
ENSMUSG00000001305	129.633	146.509	112.758	0.769631	-0.377761	0.203471	1	4.78853	3.92466	Rrp15	protein_coding	ribosomal RNA processing 15 homolog (S. cerevisiae) [Source:MGI Symbol;Acc:MGI:1914473]	OTTMUSG00000034905	GO:0000460,GO:0000470,GO:0003674,GO:0005634,GO:0005730,GO:0005739,GO:0006364,GO:0030687	maturation of 5.8S rRNA|maturation of LSU-rRNA|molecular_function|nucleus|nucleolus|mitochondrion|rRNA processing|preribosome, large subunit precursor
ENSMUSG00000001313	73.5754	87.9053	59.2456	0.673971	-0.569242	0.134332	1	3.06297	2.48888	Rnd2	protein_coding	Rho family GTPase 2 [Source:MGI Symbol;Acc:MGI:1338755]	OTTMUSG00000002875	GO:0000166,GO:0005515,GO:0005525,GO:0005769,GO:0007264,GO:0016020,GO:0031410,GO:0047485,GO:0048672	nucleotide binding|protein binding|GTP binding|early endosome|small GTPase mediated signal transduction|membrane|cytoplasmic vesicle|protein N-terminus binding|positive regulation of collateral sprouting
ENSMUSG00000001323	674.631	626.848	722.414	1.15245	0.20471	0.198127	1	6.1455	7.23179	Srr	protein_coding	serine racemase [Source:MGI Symbol;Acc:MGI:1351636]	OTTMUSG00000006189	GO:0000166,GO:0000287,GO:0003824,GO:0003941,GO:0005509,GO:0005515,GO:0005524,GO:0005737,GO:0005886,GO:0006520,GO:0006563,GO:0007420,GO:0008152,GO:0008721,GO:0009069,GO:0016594,GO:0016829,GO:0016853,GO:0018114,GO:0030165,GO:0030170,GO:0030378,GO:0042803,GO:0042866,GO:0043025,GO:0045177,GO:0046872,GO:0051289,GO:0070178,GO:0070179	nucleotide binding|magnesium ion binding|catalytic activity|L-serine ammonia-lyase activity|calcium ion binding|protein binding|ATP binding|cytoplasm|plasma membrane|cellular amino acid metabolic process|L-serine metabolic process|brain development|metabolic process|D-serine ammonia-lyase activity|serine family amino acid metabolic process|glycine binding|lyase activity|isomerase activity|threoni…	path:mmu00260	Glycine, serine and threonine metabolism
ENSMUSG00000001333	369.04	389.295	348.785	0.89594	-0.158527	0.410405	1	8.06682	7.61603	Sync	protein_coding	syncoilin [Source:MGI Symbol;Acc:MGI:1916078]	OTTMUSG00000009627	GO:0005198,GO:0005515,GO:0005737,GO:0005829,GO:0005882,GO:0030018,GO:0031594,GO:0042383,GO:0045103	structural molecule activity|protein binding|cytoplasm|cytosol|intermediate filament|Z disc|neuromuscular junction|sarcolemma|intermediate filament-based process
ENSMUSG00000001334	5513.57	5343.38	5683.76	1.0637	0.0890906	0.609516	1	90.5172	97.234	Fndc5	protein_coding	fibronectin type III domain containing 5 [Source:MGI Symbol;Acc:MGI:1917614]	OTTMUSG00000009621	GO:0005179,GO:0005515,GO:0005576,GO:0005777,GO:0005783,GO:0005886,GO:0014850,GO:0016020,GO:0016021,GO:0090336	hormone activity|protein binding|extracellular region|peroxisome|endoplasmic reticulum|plasma membrane|response to muscle activity|membrane|integral component of membrane|positive regulation of brown fat cell differentiation
ENSMUSG00000001348	39.4726	39.7667	39.1785	0.985211	-0.0214961	1	1	1.01851	1.03919	Acp5	protein_coding	acid phosphatase 5, tartrate resistant [Source:MGI Symbol;Acc:MGI:87883]		GO:0003993,GO:0005764,GO:0016311,GO:0016787,GO:0032496,GO:0032691,GO:0032695,GO:0032720,GO:0032929,GO:0034097,GO:0045019,GO:0045453,GO:0046872,GO:0050728,GO:0050830,GO:0060349	acid phosphatase activity|lysosome|dephosphorylation|hydrolase activity|response to lipopolysaccharide|negative regulation of interleukin-1 beta production|negative regulation of interleukin-12 production|negative regulation of tumor necrosis factor production|negative regulation of superoxide anion generation|response to cytokine|negative regulation of nitric oxide biosynthetic process|bone reso…	path:mmu04142,path:mmu04380,path:mmu05323	Lysosome|Osteoclast differentiation|Rheumatoid arthritis
ENSMUSG00000001349	84.4495	118.254	50.6454	0.428278	-1.22338	0.000659725	0.167564	2.0783	0.879223	Cnn1	protein_coding	calponin 1 [Source:MGI Symbol;Acc:MGI:104979]		GO:0003779,GO:0005516,GO:0005856,GO:0005925,GO:0031032	actin binding|calmodulin binding|cytoskeleton|focal adhesion|actomyosin structure organization
ENSMUSG00000001366	669.626	621.616	717.636	1.15447	0.207229	0.193336	1	8.75131	10.3774	Fbxo9	protein_coding	f-box protein 9 [Source:MGI Symbol;Acc:MGI:1918788]	OTTMUSG00000034577	GO:0003674,GO:0005737,GO:0016567,GO:0019005,GO:0031146,GO:0032006,GO:0045087,GO:0045444	molecular_function|cytoplasm|protein ubiquitination|SCF ubiquitin ligase complex|SCF-dependent proteasomal ubiquitin-dependent protein catabolic process|regulation of TOR signaling|innate immune response|fat cell differentiation
ENSMUSG00000001376	584.674	557.78	611.567	1.09643	0.132816	0.422758	1	3.14748	3.48193	Vps50	protein_coding	VPS50 EARP/GARPII complex subunit [Source:MGI Symbol;Acc:MGI:1920538]	OTTMUSG00000035289	GO:0000149,GO:0005768,GO:0006810,GO:0015031,GO:0016020,GO:0032456,GO:0055037,GO:0070062,GO:1990745	SNARE binding|endosome|transport|protein transport|membrane|endocytic recycling|recycling endosome|extracellular exosome|EARP complex
ENSMUSG00000001380	644.574	671.847	617.301	0.918811	-0.12216	0.450044	1	14.6565	13.4777	Hars	protein_coding	histidyl-tRNA synthetase [Source:MGI Symbol;Acc:MGI:108087]		GO:0000166,GO:0004812,GO:0004821,GO:0005524,GO:0005737,GO:0005739,GO:0006412,GO:0006418,GO:0006427,GO:0016874,GO:0032543	nucleotide binding|aminoacyl-tRNA ligase activity|histidine-tRNA ligase activity|ATP binding|cytoplasm|mitochondrion|translation|tRNA aminoacylation for protein translation|histidyl-tRNA aminoacylation|ligase activity|mitochondrial translation	path:mmu00970	Aminoacyl-tRNA biosynthesis
ENSMUSG00000001383	616.705	635.22	598.189	0.941704	-0.0866544	0.599045	1	12.743	12.1049	Zmat2	protein_coding	zinc finger, matrin type 2 [Source:MGI Symbol;Acc:MGI:1913742]		GO:0000398,GO:0003676,GO:0003677,GO:0003723,GO:0005634,GO:0008270,GO:0046540,GO:0046872	mRNA splicing, via spliceosome|nucleic acid binding|DNA binding|RNA binding|nucleus|zinc ion binding|U4/U6 x U5 tri-snRNP complex|metal ion binding	path:mmu03040	Spliceosome
ENSMUSG00000001403	16.7448	11.5114	21.9782	1.90925	0.93301	0.245427	1	0.216852	0.423446	Ube2c	protein_coding	ubiquitin-conjugating enzyme E2C [Source:MGI Symbol;Acc:MGI:1915862]	OTTMUSG00000001153	GO:0000166,GO:0000209,GO:0004842,GO:0005524,GO:0005634,GO:0005680,GO:0005737,GO:0006511,GO:0007049,GO:0007067,GO:0008054,GO:0010458,GO:0010994,GO:0016567,GO:0016740,GO:0030071,GO:0031145,GO:0031536,GO:0031625,GO:0051301,GO:0061630,GO:0061631,GO:0070936,GO:0070979	nucleotide binding|protein polyubiquitination|ubiquitin-protein transferase activity|ATP binding|nucleus|anaphase-promoting complex|cytoplasm|ubiquitin-dependent protein catabolic process|cell cycle|mitotic nuclear division|negative regulation of cyclin-dependent protein serine/threonine kinase by cyclin degradation|exit from mitosis|free ubiquitin chain polymerization|protein ubiquitination|tran…	path:mmu04120	Ubiquitin mediated proteolysis
ENSMUSG00000001415	2011.94	1990.43	2033.46	1.02162	0.0308604	0.841175	1	17.3186	18.3295	Smg5	protein_coding	Smg-5 homolog, nonsense mediated mRNA decay factor (C. elegans) [Source:MGI Symbol;Acc:MGI:2447364]	OTTMUSG00000052142	GO:0000184,GO:0005634,GO:0005737,GO:0031625,GO:0032204,GO:0035303,GO:0042162,GO:0042826,GO:0051721,GO:0070182	nuclear-transcribed mRNA catabolic process, nonsense-mediated decay|nucleus|cytoplasm|ubiquitin protein ligase binding|regulation of telomere maintenance|regulation of dephosphorylation|telomeric DNA binding|histone deacetylase binding|protein phosphatase 2A binding|DNA polymerase binding	path:mmu03015	mRNA surveillance pathway
ENSMUSG00000001416	2414.57	2360.88	2468.25	1.04548	0.06416	0.677452	1	35.7924	36.9489	Cct3	protein_coding	chaperonin containing Tcp1, subunit 3 (gamma) [Source:MGI Symbol;Acc:MGI:104708]	OTTMUSG00000035166	GO:0000166,GO:0002199,GO:0005515,GO:0005524,GO:0005737,GO:0005832,GO:0005874,GO:0005886,GO:0006457,GO:0007339,GO:0032212,GO:0043209,GO:0044183,GO:0044297,GO:0044822,GO:0046931,GO:0050821,GO:0051082,GO:0070062,GO:1901998,GO:1904871,GO:1904874	nucleotide binding|zona pellucida receptor complex|protein binding|ATP binding|cytoplasm|chaperonin-containing T-complex|microtubule|plasma membrane|protein folding|binding of sperm to zona pellucida|positive regulation of telomere maintenance via telomerase|myelin sheath|protein binding involved in protein folding|cell body|poly(A) RNA binding|pore complex assembly|protein stabilization|unfolded…
ENSMUSG00000001418	741.789	743.009	740.57	0.996718	-0.00474326	0.98553	1	5.19191	4.99263	Glmp	protein_coding	glycosylated lysosomal membrane protein [Source:MGI Symbol;Acc:MGI:1913318]	OTTMUSG00000027147	GO:0003700,GO:0004879,GO:0005634,GO:0005764,GO:0005829,GO:0016020,GO:0016021,GO:0030374,GO:0044212,GO:0045944	transcription factor activity, sequence-specific DNA binding|RNA polymerase II transcription factor activity, ligand-activated sequence-specific DNA binding|nucleus|lysosome|cytosol|membrane|integral component of membrane|ligand-dependent nuclear receptor transcription coactivator activity|transcription regulatory region DNA binding|positive regulation of transcription from RNA polymerase II prom…
ENSMUSG00000001419	4245.84	4360.73	4130.95	0.947307	-0.0780968	0.638309	1	30.3932	29.8213	Mef2d	protein_coding	myocyte enhancer factor 2D [Source:MGI Symbol;Acc:MGI:99533]	OTTMUSG00000027132	GO:0000977,GO:0000978,GO:0000981,GO:0001077,GO:0001649,GO:0001958,GO:0002062,GO:0003677,GO:0003700,GO:0005634,GO:0005654,GO:0005737,GO:0006351,GO:0006355,GO:0006915,GO:0007275,GO:0007399,GO:0019899,GO:0030154,GO:0033613,GO:0035914,GO:0042803,GO:0042826,GO:0043231,GO:0045893,GO:0045944,GO:0046982,GO:0046983	RNA polymerase II regulatory region sequence-specific DNA binding|RNA polymerase II core promoter proximal region sequence-specific DNA binding|RNA polymerase II transcription factor activity, sequence-specific DNA binding|transcriptional activator activity, RNA polymerase II core promoter proximal region sequence-specific binding|osteoblast differentiation|endochondral ossification|chondrocyte d…	path:mmu04022	cGMP - PKG signaling pathway
ENSMUSG00000001420	21.6813	26.1623	17.2003	0.657448	-0.605052	0.395664	1	0.0891364	0.0336753	Tmem79	protein_coding	transmembrane protein 79 [Source:MGI Symbol;Acc:MGI:1919163]	OTTMUSG00000022067	GO:0002070,GO:0003674,GO:0005737,GO:0005764,GO:0005765,GO:0005794,GO:0016020,GO:0016021,GO:0031069,GO:0032588,GO:0042335,GO:0045055,GO:0045684,GO:0061436,GO:0070268	epithelial cell maturation|molecular_function|cytoplasm|lysosome|lysosomal membrane|Golgi apparatus|membrane|integral component of membrane|hair follicle morphogenesis|trans-Golgi network membrane|cuticle development|regulated exocytosis|positive regulation of epidermis development|establishment of skin barrier|cornification
ENSMUSG00000001424	1424.36	1365.67	1483.05	1.08595	0.118958	0.426327	1	8.27736	9.04821	Snd1	protein_coding	staphylococcal nuclease and tudor domain containing 1 [Source:MGI Symbol;Acc:MGI:1929266]	OTTMUSG00000035791	GO:0001649,GO:0003676,GO:0004518,GO:0005515,GO:0005634,GO:0005737,GO:0005739,GO:0006351,GO:0006355,GO:0016020,GO:0016442,GO:0031047,GO:0044822,GO:0070062,GO:0097433	osteoblast differentiation|nucleic acid binding|nuclease activity|protein binding|nucleus|cytoplasm|mitochondrion|transcription, DNA-templated|regulation of transcription, DNA-templated|membrane|RISC complex|gene silencing by RNA|poly(A) RNA binding|extracellular exosome|dense body	path:mmu05203,path:mmu05169	Viral carcinogenesis|Epstein-Barr virus infection
ENSMUSG00000001435	585.898	651.964	519.832	0.797333	-0.326746	0.0461248	1	3.74607	3.07613	Col18a1	protein_coding	collagen, type XVIII, alpha 1 [Source:MGI Symbol;Acc:MGI:88451]	OTTMUSG00000021408	GO:0001525,GO:0001886,GO:0005198,GO:0005576,GO:0005578,GO:0005581,GO:0005604,GO:0005615,GO:0007155,GO:0008284,GO:0030198,GO:0030335,GO:0031012,GO:0042802,GO:0046872,GO:0070062,GO:2000353	angiogenesis|endothelial cell morphogenesis|structural molecule activity|extracellular region|proteinaceous extracellular matrix|collagen trimer|basement membrane|extracellular space|cell adhesion|positive regulation of cell proliferation|extracellular matrix organization|positive regulation of cell migration|extracellular matrix|identical protein binding|metal ion binding|extracellular exosome|p…	path:mmu04974	Protein digestion and absorption
ENSMUSG00000001436	81.1746	86.8588	75.4904	0.869116	-0.202379	0.597785	1	0.757443	0.59863	Slc19a1	protein_coding	solute carrier family 19 (folate transporter), member 1 [Source:MGI Symbol;Acc:MGI:103182]	OTTMUSG00000033598	GO:0005542,GO:0005886,GO:0005887,GO:0006810,GO:0008517,GO:0008518,GO:0015350,GO:0015884,GO:0016020,GO:0016021,GO:0016323,GO:0016324,GO:0031526,GO:0051958,GO:0098838	folic acid binding|plasma membrane|integral component of plasma membrane|transport|folic acid transporter activity|reduced folate carrier activity|methotrexate transporter activity|folic acid transport|membrane|integral component of membrane|basolateral plasma membrane|apical plasma membrane|brush border membrane|methotrexate transport|reduced folate transmembrane transport	path:mmu04977	Vitamin digestion and absorption
ENSMUSG00000001440	3159.23	2972.04	3346.42	1.12597	0.171168	0.279634	1	20.951	23.1139	Kpnb1	protein_coding	karyopherin (importin) beta 1 [Source:MGI Symbol;Acc:MGI:107532]	OTTMUSG00000002303	GO:0000059,GO:0000060,GO:0005515,GO:0005634,GO:0005635,GO:0005643,GO:0005654,GO:0005737,GO:0006606,GO:0006607,GO:0006610,GO:0006810,GO:0006886,GO:0007079,GO:0007080,GO:0008139,GO:0008536,GO:0008565,GO:0015031,GO:0016020,GO:0019894,GO:0019899,GO:0019904,GO:0030953,GO:0031291,GO:0031965,GO:0032403,GO:0034399,GO:0040001,GO:0043234,GO:0044822,GO:0045184,GO:0051879,GO:0070062,GO:0071782,GO:0090307	protein import into nucleus, docking|protein import into nucleus, translocation|protein binding|nucleus|nuclear envelope|nuclear pore|nucleoplasm|cytoplasm|protein import into nucleus|NLS-bearing protein import into nucleus|ribosomal protein import into nucleus|transport|intracellular protein transport|mitotic chromosome movement towards spindle pole|mitotic metaphase plate congression|nuclear lo…	path:mmu03013	RNA transport
ENSMUSG00000001441	1668.09	1554.04	1782.15	1.14678	0.197592	0.186515	1	14.2599	16.0332	Npepps	protein_coding	aminopeptidase puromycin sensitive [Source:MGI Symbol;Acc:MGI:1101358]	OTTMUSG00000002302	GO:0004177,GO:0005634,GO:0005737,GO:0005886,GO:0006508,GO:0008233,GO:0008237,GO:0008270,GO:0016787,GO:0042277,GO:0043171,GO:0046872,GO:0070006,GO:0070062,GO:0071456,GO:1903955	aminopeptidase activity|nucleus|cytoplasm|plasma membrane|proteolysis|peptidase activity|metallopeptidase activity|zinc ion binding|hydrolase activity|peptide binding|peptide catabolic process|metal ion binding|metalloaminopeptidase activity|extracellular exosome|cellular response to hypoxia|positive regulation of protein targeting to mitochondrion
ENSMUSG00000001444	0.523246	1.04649	0	0	#NAME?	0.959629	1	0.0220644	0	Tbx21	protein_coding	T-box 21 [Source:MGI Symbol;Acc:MGI:1888984]	OTTMUSG00000002233	GO:0003677,GO:0003700,GO:0005515,GO:0005634,GO:0006351,GO:0006355,GO:0030217,GO:0043025,GO:0044212,GO:0045893,GO:0048304,GO:0050776,GO:0071310,GO:0072676	DNA binding|transcription factor activity, sequence-specific DNA binding|protein binding|nucleus|transcription, DNA-templated|regulation of transcription, DNA-templated|T cell differentiation|neuronal cell body|transcription regulatory region DNA binding|positive regulation of transcription, DNA-templated|positive regulation of isotype switching to IgG isotypes|regulation of immune response|cellu…	path:mmu05321	Inflammatiory bowel disease (IBD)
ENSMUSG00000001445	1158.56	1175.21	1141.91	0.971666	-0.0414679	0.786437	1	35.9186	36.2695	Mrpl10	protein_coding	mitochondrial ribosomal protein L10 [Source:MGI Symbol;Acc:MGI:1333801]	OTTMUSG00000002231	GO:0003735,GO:0005654,GO:0005739,GO:0005762,GO:0005840,GO:0030529,GO:0042254,GO:0044822	structural constituent of ribosome|nucleoplasm|mitochondrion|mitochondrial large ribosomal subunit|ribosome|intracellular ribonucleoprotein complex|ribosome biogenesis|poly(A) RNA binding	path:mmu03010	Ribosome
ENSMUSG00000001467	242.615	239.647	245.583	1.02477	0.0353002	0.894842	1	2.75076	2.6478	Cyp51	protein_coding	cytochrome P450, family 51 [Source:MGI Symbol;Acc:MGI:106040]	OTTMUSG00000022725	GO:0004497,GO:0005506,GO:0005783,GO:0005886,GO:0006629,GO:0006694,GO:0006695,GO:0008202,GO:0008203,GO:0008398,GO:0016020,GO:0016021,GO:0016126,GO:0016491,GO:0016705,GO:0020037,GO:0033488,GO:0043231,GO:0046872,GO:0055114	monooxygenase activity|iron ion binding|endoplasmic reticulum|plasma membrane|lipid metabolic process|steroid biosynthetic process|cholesterol biosynthetic process|steroid metabolic process|cholesterol metabolic process|sterol 14-demethylase activity|membrane|integral component of membrane|sterol biosynthetic process|oxidoreductase activity|oxidoreductase activity, acting on paired donors, with i…	path:mmu00100	Steroid biosynthesis
ENSMUSG00000001472	3230.91	3291.22	3170.6	0.963351	-0.0538667	0.73582	1	0	0	Tcf25	protein_coding	transcription factor 25 (basic helix-loop-helix) [Source:MGI Symbol;Acc:MGI:1914105]		GO:0000122,GO:0003677,GO:0003700,GO:0005634,GO:0006351,GO:0006355	negative regulation of transcription from RNA polymerase II promoter|DNA binding|transcription factor activity, sequence-specific DNA binding|nucleus|transcription, DNA-templated|regulation of transcription, DNA-templated
ENSMUSG00000001473	304.087	312.901	295.272	0.943661	-0.0836592	0.696287	1	8.5965	8.18379	Tubb6	protein_coding	tubulin, beta 6 class V [Source:MGI Symbol;Acc:MGI:1915201]		GO:0000166,GO:0003924,GO:0005200,GO:0005525,GO:0005634,GO:0005737,GO:0005856,GO:0005874,GO:0007017,GO:0070062	nucleotide binding|GTPase activity|structural constituent of cytoskeleton|GTP binding|nucleus|cytoplasm|cytoskeleton|microtubule|microtubule-based process|extracellular exosome	path:mmu04145,path:mmu04540	Phagosome|Gap junction
ENSMUSG00000001482	1130.9	1110.33	1151.47	1.03705	0.0524879	0.730393	1	0	0	Def8	protein_coding	differentially expressed in FDCP 8 [Source:MGI Symbol;Acc:MGI:1346331]	OTTMUSG00000022172	GO:0003674,GO:0005575,GO:0008150,GO:0035556,GO:0046872	molecular_function|cellular_component|biological_process|intracellular signal transduction|metal ion binding
ENSMUSG00000001493	390.063	367.318	412.808	1.12384	0.16844	0.37138	1	6.68686	7.87304	Meox1	protein_coding	mesenchyme homeobox 1 [Source:MGI Symbol;Acc:MGI:103220]	OTTMUSG00000002088	GO:0000978,GO:0001046,GO:0001077,GO:0001757,GO:0003677,GO:0003682,GO:0003700,GO:0005634,GO:0005737,GO:0006351,GO:0006355,GO:0007275,GO:0043565,GO:0045944,GO:0061053,GO:0061056,GO:0071837	RNA polymerase II core promoter proximal region sequence-specific DNA binding|core promoter sequence-specific DNA binding|transcriptional activator activity, RNA polymerase II core promoter proximal region sequence-specific binding|somite specification|DNA binding|chromatin binding|transcription factor activity, sequence-specific DNA binding|nucleus|cytoplasm|transcription, DNA-templated|regulati…
ENSMUSG00000001494	6.09711	8.37193	3.8223	0.456561	-1.13112	0.452273	1	0.25769	0.122467	Sost	protein_coding	sclerostin [Source:MGI Symbol;Acc:MGI:1921749]	OTTMUSG00000002135	GO:0001503,GO:0005515,GO:0005576,GO:0005578,GO:0005615,GO:0005794,GO:0008134,GO:0008201,GO:0016055,GO:0030178,GO:0030279,GO:0030514,GO:0031012,GO:0031333,GO:0043234,GO:0045893,GO:0071374,GO:0090090,GO:2000054	ossification|protein binding|extracellular region|proteinaceous extracellular matrix|extracellular space|Golgi apparatus|transcription factor binding|heparin binding|Wnt signaling pathway|negative regulation of Wnt signaling pathway|negative regulation of ossification|negative regulation of BMP signaling pathway|extracellular matrix|negative regulation of protein complex assembly|protein complex|…	path:mmu04310	Wnt signaling pathway
ENSMUSG00000001496	0	0	0					0	0	Nkx2-1	protein_coding	NK2 homeobox 1 [Source:MGI Symbol;Acc:MGI:108067]	OTTMUSG00000044396	GO:0000122,GO:0000977,GO:0001012,GO:0001047,GO:0001161,GO:0001764,GO:0002016,GO:0003677,GO:0003700,GO:0003705,GO:0005515,GO:0005634,GO:0005654,GO:0005667,GO:0006351,GO:0006355,GO:0006357,GO:0006644,GO:0007389,GO:0007411,GO:0007420,GO:0007492,GO:0007626,GO:0007631,GO:0008134,GO:0009887,GO:0010628,GO:0010719,GO:0019899,GO:0021537,GO:0021759,GO:0021766,GO:0021795,GO:0021798,GO:0021877,GO:0021879,GO:…	negative regulation of transcription from RNA polymerase II promoter|RNA polymerase II regulatory region sequence-specific DNA binding|RNA polymerase II regulatory region DNA binding|core promoter binding|intronic transcription regulatory region sequence-specific DNA binding|neuron migration|regulation of blood volume by renin-angiotensin|DNA binding|transcription factor activity, sequence-specif…
ENSMUSG00000001497	0	0	0					0	0	Pax9	protein_coding	paired box 9 [Source:MGI Symbol;Acc:MGI:97493]	OTTMUSG00000023206	GO:0000977,GO:0001228,GO:0003677,GO:0003700,GO:0005515,GO:0005634,GO:0005667,GO:0006351,GO:0006355,GO:0007275,GO:0007492,GO:0009887,GO:0042476,GO:0042481,GO:0045892,GO:0045944,GO:0060325,GO:0071363	RNA polymerase II regulatory region sequence-specific DNA binding|transcriptional activator activity, RNA polymerase II transcription regulatory region sequence-specific binding|DNA binding|transcription factor activity, sequence-specific DNA binding|protein binding|nucleus|transcription factor complex|transcription, DNA-templated|regulation of transcription, DNA-templated|multicellular organism …
ENSMUSG00000001504	85.2019	80.5798	89.824	1.11472	0.156682	0.684162	1	1.57966	1.97756	Irx2	protein_coding	Iroquois related homeobox 2 (Drosophila) [Source:MGI Symbol;Acc:MGI:1197526]	OTTMUSG00000036811	GO:0003677,GO:0005634,GO:0006355,GO:0043565	DNA binding|nucleus|regulation of transcription, DNA-templated|sequence-specific DNA binding
ENSMUSG00000001506	3312.81	3801.9	2823.72	0.742713	-0.429124	0.00709107	0.686903	32.6562	25.424	Col1a1	protein_coding	collagen, type I, alpha 1 [Source:MGI Symbol;Acc:MGI:88467]	OTTMUSG00000002059	GO:0001501,GO:0001568,GO:0001957,GO:0001958,GO:0005201,GO:0005515,GO:0005576,GO:0005578,GO:0005581,GO:0005584,GO:0005615,GO:0005737,GO:0005783,GO:0005794,GO:0007601,GO:0007605,GO:0010718,GO:0010812,GO:0015031,GO:0030141,GO:0030199,GO:0030335,GO:0031012,GO:0032964,GO:0034504,GO:0034505,GO:0038063,GO:0042060,GO:0042802,GO:0043588,GO:0043589,GO:0045893,GO:0046872,GO:0048407,GO:0048705,GO:0048706,GO:…	skeletal system development|blood vessel development|intramembranous ossification|endochondral ossification|extracellular matrix structural constituent|protein binding|extracellular region|proteinaceous extracellular matrix|collagen trimer|collagen type I trimer|extracellular space|cytoplasm|endoplasmic reticulum|Golgi apparatus|visual perception|sensory perception of sound|positive regulation of…	path:mmu04151,path:mmu04512,path:mmu04510,path:mmu04611,path:mmu04974,path:mmu05205,path:mmu04933,path:mmu05146	PI3K-Akt signaling pathway|ECM-receptor interaction|Focal adhesion|Platelet activation|Protein digestion and absorption|Proteoglycans in cancer|AGE-RAGE signaling pathway in diabetic complications|Amoebiasis
ENSMUSG00000001507	331.432	370.458	292.406	0.789309	-0.341338	0.0853059	1	3.04867	2.48491	Itga3	protein_coding	integrin alpha 3 [Source:MGI Symbol;Acc:MGI:96602]	OTTMUSG00000001616	GO:0001764,GO:0001948,GO:0001968,GO:0002020,GO:0005178,GO:0005515,GO:0005518,GO:0005886,GO:0005925,GO:0007155,GO:0007229,GO:0007342,GO:0007613,GO:0008305,GO:0009897,GO:0009986,GO:0010628,GO:0010634,GO:0010811,GO:0010976,GO:0016020,GO:0016021,GO:0016323,GO:0017015,GO:0019904,GO:0030054,GO:0030111,GO:0030324,GO:0030426,GO:0030510,GO:0031345,GO:0031527,GO:0034667,GO:0035024,GO:0035640,GO:0042995,GO:…	neuron migration|glycoprotein binding|fibronectin binding|protease binding|integrin binding|protein binding|collagen binding|plasma membrane|focal adhesion|cell adhesion|integrin-mediated signaling pathway|fusion of sperm to egg plasma membrane|memory|integrin complex|external side of plasma membrane|cell surface|positive regulation of gene expression|positive regulation of epithelial cell migrat…	path:mmu04151,path:mmu04512,path:mmu04810,path:mmu04510,path:mmu04640,path:mmu05200,path:mmu05222,path:mmu05410,path:mmu05412,path:mmu05414	PI3K-Akt signaling pathway|ECM-receptor interaction|Regulation of actin cytoskeleton|Focal adhesion|Hematopoietic cell lineage|Pathways in cancer|Small cell lung cancer|Hypertrophic cardiomyopathy (HCM)|Arrhythmogenic right ventricular cardiomyopathy (ARVC)|Dilated cardiomyopathy (DCM)
ENSMUSG00000001508	2685.39	2655.99	2714.79	1.02214	0.0315862	0.840821	1	66.7499	69.9973	Sgca	protein_coding	sarcoglycan, alpha (dystrophin-associated glycoprotein) [Source:MGI Symbol;Acc:MGI:894698]	OTTMUSG00000001503	GO:0003012,GO:0005509,GO:0005737,GO:0005856,GO:0005886,GO:0005887,GO:0005911,GO:0016011,GO:0016012,GO:0016020,GO:0016021,GO:0042383,GO:0045121,GO:0061024	muscle system process|calcium ion binding|cytoplasm|cytoskeleton|plasma membrane|integral component of plasma membrane|cell-cell junction|dystroglycan complex|sarcoglycan complex|membrane|integral component of membrane|sarcolemma|membrane raft|membrane organization	path:mmu05410,path:mmu05412,path:mmu05414,path:mmu05416	Hypertrophic cardiomyopathy (HCM)|Arrhythmogenic right ventricular cardiomyopathy (ARVC)|Dilated cardiomyopathy (DCM)|Viral myocarditis
ENSMUSG00000001510	1.04649	2.09298	0	0	#NAME?	0.535164	1	0.0386884	0	Dlx3	protein_coding	distal-less homeobox 3 [Source:MGI Symbol;Acc:MGI:94903]	OTTMUSG00000001614	GO:0001077,GO:0001568,GO:0001890,GO:0003677,GO:0003682,GO:0005634,GO:0006355,GO:0007275,GO:0042475,GO:0043565,GO:0071895	transcriptional activator activity, RNA polymerase II core promoter proximal region sequence-specific binding|blood vessel development|placenta development|DNA binding|chromatin binding|nucleus|regulation of transcription, DNA-templated|multicellular organism development|odontogenesis of dentin-containing tooth|sequence-specific DNA binding|odontoblast differentiation
ENSMUSG00000001517	35.0816	37.6737	32.4895	0.862393	-0.213583	0.733201	1	0.342516	0.319123	Foxm1	protein_coding	forkhead box M1 [Source:MGI Symbol;Acc:MGI:1347487]	OTTMUSG00000023770	GO:0000086,GO:0000122,GO:0000981,GO:0001570,GO:0001889,GO:0003677,GO:0003700,GO:0005515,GO:0005634,GO:0005654,GO:0005737,GO:0006281,GO:0006351,GO:0006355,GO:0006366,GO:0006974,GO:0006978,GO:0007049,GO:0008284,GO:0019901,GO:0032873,GO:0042127,GO:0043565,GO:0044212,GO:0045892,GO:0045893,GO:0045944,GO:0046578,GO:0071156,GO:0090344,GO:2000377,GO:2000781	G2/M transition of mitotic cell cycle|negative regulation of transcription from RNA polymerase II promoter|RNA polymerase II transcription factor activity, sequence-specific DNA binding|vasculogenesis|liver development|DNA binding|transcription factor activity, sequence-specific DNA binding|protein binding|nucleus|nucleoplasm|cytoplasm|DNA repair|transcription, DNA-templated|regulation of transcr…
ENSMUSG00000001518	175.09	181.043	169.137	0.934235	-0.0981432	0.723526	1	1.86336	1.90203	Itfg2	protein_coding	integrin alpha FG-GAP repeat containing 2 [Source:MGI Symbol;Acc:MGI:1915450]	OTTMUSG00000023984	GO:0002314,GO:0003674,GO:0005654,GO:0005829	germinal center B cell differentiation|molecular_function|nucleoplasm|cytosol
ENSMUSG00000001520	42.3393	39.7667	44.912	1.12939	0.175541	0.76219	1	1.18384	1.45117	Nrip2	protein_coding	nuclear receptor interacting protein 2 [Source:MGI Symbol;Acc:MGI:1891884]	OTTMUSG00000026982	GO:0000122,GO:0004190,GO:0005515,GO:0005634,GO:0005737,GO:0006351,GO:0006355,GO:0006508,GO:0007219	negative regulation of transcription from RNA polymerase II promoter|aspartic-type endopeptidase activity|protein binding|nucleus|cytoplasm|transcription, DNA-templated|regulation of transcription, DNA-templated|proteolysis|Notch signaling pathway
ENSMUSG00000001521	209.693	240.693	178.692	0.742408	-0.429716	0.0735548	1	2.13319	1.62343	Tulp3	protein_coding	tubby-like protein 3 [Source:MGI Symbol;Acc:MGI:1329045]	OTTMUSG00000022778	GO:0001841,GO:0001843,GO:0005576,GO:0005634,GO:0005730,GO:0005737,GO:0005886,GO:0005929,GO:0005930,GO:0007275,GO:0007420,GO:0008277,GO:0008589,GO:0009952,GO:0016020,GO:0019899,GO:0021904,GO:0021914,GO:0021915,GO:0021953,GO:0030991,GO:0031076,GO:0032403,GO:0035091,GO:0042733,GO:0042995,GO:0045879,GO:0048702,GO:0060173,GO:0060348,GO:0060434,GO:0060831,GO:0061548,GO:0072372,GO:0097500,GO:0097546,GO:…	neural tube formation|neural tube closure|extracellular region|nucleus|nucleolus|cytoplasm|plasma membrane|cilium|axoneme|multicellular organism development|brain development|regulation of G-protein coupled receptor protein signaling pathway|regulation of smoothened signaling pathway|anterior/posterior pattern specification|membrane|enzyme binding|dorsal/ventral neural tube patterning|negative re…
ENSMUSG00000001524	150.678	158.02	143.336	0.907075	-0.140707	0.627896	1	4.24194	3.79781	Gtf2h4	protein_coding	general transcription factor II H, polypeptide 4 [Source:MGI Symbol;Acc:MGI:1338799]	OTTMUSG00000034602	GO:0000439,GO:0003690,GO:0003700,GO:0004003,GO:0004672,GO:0005634,GO:0005675,GO:0006281,GO:0006289,GO:0006351,GO:0006355,GO:0006366,GO:0006974,GO:0008094,GO:0008353,GO:0070816	core TFIIH complex|double-stranded DNA binding|transcription factor activity, sequence-specific DNA binding|ATP-dependent DNA helicase activity|protein kinase activity|nucleus|holo TFIIH complex|DNA repair|nucleotide-excision repair|transcription, DNA-templated|regulation of transcription, DNA-templated|transcription from RNA polymerase II promoter|cellular response to DNA damage stimulus|DNA-dep…	path:mmu03022,path:mmu03420,path:mmu05203	Basal transcription factors|Nucleotide excision repair|Viral carcinogenesis
ENSMUSG00000001525	1915.78	1899.38	1932.17	1.01726	0.0246929	0.873137	1	27.8616	27.6162	Tubb5	protein_coding	tubulin, beta 5 class I [Source:MGI Symbol;Acc:MGI:107812]	OTTMUSG00000026311	GO:0000166,GO:0003924,GO:0005200,GO:0005525,GO:0005634,GO:0005641,GO:0005737,GO:0005856,GO:0005874,GO:0007017,GO:0009987,GO:0019904,GO:0031625,GO:0032403,GO:0032794,GO:0036464,GO:0042288,GO:0043234,GO:0044297,GO:0045298,GO:0051225,GO:0070062	nucleotide binding|GTPase activity|structural constituent of cytoskeleton|GTP binding|nucleus|nuclear envelope lumen|cytoplasm|cytoskeleton|microtubule|microtubule-based process|cellular process|protein domain specific binding|ubiquitin protein ligase binding|protein complex binding|GTPase activating protein binding|cytoplasmic ribonucleoprotein granule|MHC class I protein binding|protein complex…	path:mmu04145,path:mmu04540	Phagosome|Gap junction
ENSMUSG00000001542	331.64	298.25	365.029	1.2239	0.29149	0.14287	1	3.46321	4.14242	Ell2	protein_coding	elongation factor RNA polymerase II 2 [Source:MGI Symbol;Acc:MGI:2183438]		GO:0005634,GO:0005654,GO:0005737,GO:0005813,GO:0006351,GO:0006355,GO:0006368,GO:0008023,GO:0032968,GO:0042795	nucleus|nucleoplasm|cytoplasm|centrosome|transcription, DNA-templated|regulation of transcription, DNA-templated|transcription elongation from RNA polymerase II promoter|transcription elongation factor complex|positive regulation of transcription elongation from RNA polymerase II promoter|snRNA transcription from RNA polymerase II promoter
ENSMUSG00000001552	5377.33	5418.73	5335.93	0.984719	-0.0222166	0.899045	1	78.661	80.2938	Jup	protein_coding	junction plakoglobin [Source:MGI Symbol;Acc:MGI:96650]	OTTMUSG00000006276	GO:0002159,GO:0003713,GO:0004871,GO:0005198,GO:0005515,GO:0005634,GO:0005737,GO:0005829,GO:0005856,GO:0005882,GO:0005886,GO:0005911,GO:0005913,GO:0005916,GO:0005925,GO:0007155,GO:0009898,GO:0014704,GO:0015629,GO:0016020,GO:0016327,GO:0016328,GO:0016337,GO:0016342,GO:0016477,GO:0019901,GO:0019903,GO:0030018,GO:0030054,GO:0030057,GO:0032993,GO:0034333,GO:0042127,GO:0042307,GO:0043588,GO:0045294,GO:…	desmosome assembly|transcription coactivator activity|signal transducer activity|structural molecule activity|protein binding|nucleus|cytoplasm|cytosol|cytoskeleton|intermediate filament|plasma membrane|cell-cell junction|cell-cell adherens junction|fascia adherens|focal adhesion|cell adhesion|cytoplasmic side of plasma membrane|intercalated disc|actin cytoskeleton|membrane|apicolateral plasma me…	path:mmu05200,path:mmu05202,path:mmu05221,path:mmu05412	Pathways in cancer|Transcriptional misregulation in cancers|Acute myeloid leukemia|Arrhythmogenic right ventricular cardiomyopathy (ARVC)
ENSMUSG00000001555	604.76	635.22	574.3	0.904096	-0.145452	0.374633	1	11.2096	10.4955	Fkbp10	protein_coding	FK506 binding protein 10 [Source:MGI Symbol;Acc:MGI:104769]	OTTMUSG00000006274	GO:0003755,GO:0005509,GO:0005515,GO:0005528,GO:0005783,GO:0005789,GO:0006457,GO:0016853,GO:0046872,GO:0061077	peptidyl-prolyl cis-trans isomerase activity|calcium ion binding|protein binding|FK506 binding|endoplasmic reticulum|endoplasmic reticulum membrane|protein folding|isomerase activity|metal ion binding|chaperone-mediated protein folding
ENSMUSG00000001558	11.876	9.41842	14.3336	1.52187	0.605845	0.56743	1	0.170064	0.266901	Klhl10	protein_coding	kelch-like 10 [Source:MGI Symbol;Acc:MGI:2181067]	OTTMUSG00000006277	GO:0000902,GO:0004842,GO:0005515,GO:0005737,GO:0007283,GO:0007286,GO:0008584,GO:0009566,GO:0030154,GO:0031463,GO:0048808,GO:0048873	cell morphogenesis|ubiquitin-protein transferase activity|protein binding|cytoplasm|spermatogenesis|spermatid development|male gonad development|fertilization|cell differentiation|Cul3-RING ubiquitin ligase complex|male genitalia morphogenesis|homeostasis of number of cells within a tissue
ENSMUSG00000001566	0	0	0					0	0	Mnx1	protein_coding	motor neuron and pancreas homeobox 1 [Source:MGI Symbol;Acc:MGI:109160]	OTTMUSG00000037528	GO:0001764,GO:0003677,GO:0003700,GO:0005634,GO:0005730,GO:0005737,GO:0006351,GO:0006355,GO:0006357,GO:0008045,GO:0009791,GO:0021520,GO:0021675,GO:0021904,GO:0021953,GO:0030182,GO:0031016,GO:0031018,GO:0043565,GO:0048667,GO:0048812,GO:0060539,GO:0060541	neuron migration|DNA binding|transcription factor activity, sequence-specific DNA binding|nucleus|nucleolus|cytoplasm|transcription, DNA-templated|regulation of transcription, DNA-templated|regulation of transcription from RNA polymerase II promoter|motor neuron axon guidance|post-embryonic development|spinal cord motor neuron cell fate specification|nerve development|dorsal/ventral neural tube p…	path:mmu04950	Maturity onset diabetes of the young
ENSMUSG00000001569	477.63	480.339	474.92	0.988718	-0.0163688	0.938123	1	2.09806	2.00839	Nom1	protein_coding	nucleolar protein with MIF4G domain 1 [Source:MGI Symbol;Acc:MGI:1861749]	OTTMUSG00000026730	GO:0003723,GO:0005634,GO:0005730,GO:0022008,GO:0042274,GO:0044822	RNA binding|nucleus|nucleolus|neurogenesis|ribosomal small subunit biogenesis|poly(A) RNA binding
ENSMUSG00000001576	796.709	819.403	774.015	0.944609	-0.0822109	0.598553	1	8.93253	9.13655	Ergic1	protein_coding	endoplasmic reticulum-golgi intermediate compartment (ERGIC) 1 [Source:MGI Symbol;Acc:MGI:1914708]	OTTMUSG00000035774	GO:0003674,GO:0005783,GO:0005793,GO:0005794,GO:0006810,GO:0006888,GO:0016020,GO:0016021,GO:0016192	molecular_function|endoplasmic reticulum|endoplasmic reticulum-Golgi intermediate compartment|Golgi apparatus|transport|ER to Golgi vesicle-mediated transport|membrane|integral component of membrane|vesicle-mediated transport
ENSMUSG00000001583	2.00207	2.09298	1.91115	0.913122	-0.131121	1	1	0	0.0270252	Tnk1	protein_coding	tyrosine kinase, non-receptor, 1 [Source:MGI Symbol;Acc:MGI:1930958]	OTTMUSG00000006012	GO:0000166,GO:0004672,GO:0004713,GO:0004715,GO:0005102,GO:0005524,GO:0005737,GO:0005829,GO:0006468,GO:0007169,GO:0016020,GO:0016301,GO:0016310,GO:0016740,GO:0030154,GO:0030308,GO:0031234,GO:0038083,GO:0042127,GO:0045087,GO:0046580,GO:0046777	nucleotide binding|protein kinase activity|protein tyrosine kinase activity|non-membrane spanning protein tyrosine kinase activity|receptor binding|ATP binding|cytoplasm|cytosol|protein phosphorylation|transmembrane receptor protein tyrosine kinase signaling pathway|membrane|kinase activity|phosphorylation|transferase activity|cell differentiation|negative regulation of cell growth|extrinsic comp…
ENSMUSG00000001588	22.25	28.2553	16.2448	0.574929	-0.798545	0.24472	1	0.395121	0.28024	Acap1	protein_coding	ArfGAP with coiled-coil, ankyrin repeat and PH domains 1 [Source:MGI Symbol;Acc:MGI:2388270]	OTTMUSG00000006015	GO:0003674,GO:0004871,GO:0005096,GO:0005768,GO:0006629,GO:0007165,GO:0008150,GO:0016020,GO:0016042,GO:0016787,GO:0046872	molecular_function|signal transducer activity|GTPase activator activity|endosome|lipid metabolic process|signal transduction|biological_process|membrane|lipid catabolic process|hydrolase activity|metal ion binding	path:mmu04144	Endocytosis
ENSMUSG00000001604	1156.56	1151.14	1161.98	1.00941	0.0135192	0.934167	1	29.9492	31.0189	Tcea3	protein_coding	transcription elongation factor A (SII), 3 [Source:MGI Symbol;Acc:MGI:1196908]	OTTMUSG00000009868	GO:0003676,GO:0003677,GO:0005634,GO:0006351,GO:0006355,GO:0006357,GO:0008270,GO:0032784,GO:0046872	nucleic acid binding|DNA binding|nucleus|transcription, DNA-templated|regulation of transcription, DNA-templated|regulation of transcription from RNA polymerase II promoter|zinc ion binding|regulation of DNA-templated transcription, elongation|metal ion binding
ENSMUSG00000001622	0	0	0					0	0	Csn3	protein_coding	casein kappa [Source:MGI Symbol;Acc:MGI:107461]	OTTMUSG00000025838	GO:0003674,GO:0005576,GO:0005615,GO:0007595,GO:0050821	molecular_function|extracellular region|extracellular space|lactation|protein stabilization
ENSMUSG00000001627	797.641	829.868	765.415	0.922334	-0.116639	0.452044	1	7.30205	6.97185	Ifrd1	protein_coding	interferon-related developmental regulator 1 [Source:MGI Symbol;Acc:MGI:1316717]	OTTMUSG00000035474	GO:0005634,GO:0005737,GO:0007275,GO:0014706,GO:0030154,GO:0030517,GO:0042692,GO:0043403,GO:0045944,GO:0048671,GO:0051091,GO:0061629	nucleus|cytoplasm|multicellular organism development|striated muscle tissue development|cell differentiation|negative regulation of axon extension|muscle cell differentiation|skeletal muscle tissue regeneration|positive regulation of transcription from RNA polymerase II promoter|negative regulation of collateral sprouting|positive regulation of sequence-specific DNA binding transcription factor a…
ENSMUSG00000001630	360.282	352.668	367.896	1.04318	0.0609893	0.76379	1	2.60898	2.64868	Stk38l	protein_coding	serine/threonine kinase 38 like [Source:MGI Symbol;Acc:MGI:1922250]	OTTMUSG00000025646	GO:0000166,GO:0000287,GO:0003779,GO:0004672,GO:0004674,GO:0005524,GO:0005737,GO:0005856,GO:0006468,GO:0015629,GO:0016020,GO:0016301,GO:0016310,GO:0016740,GO:0018105,GO:0035556,GO:0046872,GO:0051128	nucleotide binding|magnesium ion binding|actin binding|protein kinase activity|protein serine/threonine kinase activity|ATP binding|cytoplasm|cytoskeleton|protein phosphorylation|actin cytoskeleton|membrane|kinase activity|phosphorylation|transferase activity|peptidyl-serine phosphorylation|intracellular signal transduction|metal ion binding|regulation of cellular component organization
ENSMUSG00000001632	501.154	515.92	486.387	0.942757	-0.0850425	0.627916	1	3.44236	3.44885	Brpf1	protein_coding	bromodomain and PHD finger containing, 1 [Source:MGI Symbol;Acc:MGI:1926033]	OTTMUSG00000022740	GO:0005634,GO:0043966,GO:0045893,GO:0070776	nucleus|histone H3 acetylation|positive regulation of transcription, DNA-templated|MOZ/MORF histone acetyltransferase complex
ENSMUSG00000001642	37.0382	38.7202	35.3562	0.913122	-0.131121	0.851708	1	0.19918	0.030456	Akr1b3	protein_coding	aldo-keto reductase family 1, member B3 (aldose reductase) [Source:MGI Symbol;Acc:MGI:1353494]	OTTMUSG00000014776	GO:0001894,GO:0004032,GO:0005615,GO:0005654,GO:0005737,GO:0005829,GO:0005996,GO:0006061,GO:0009414,GO:0010033,GO:0016491,GO:0018931,GO:0031098,GO:0032838,GO:0033010,GO:0042415,GO:0042629,GO:0043220,GO:0043795,GO:0044597,GO:0044598,GO:0046427,GO:0048471,GO:0048661,GO:0055114,GO:0070062,GO:0070301,GO:0072061,GO:0097238,GO:0097454	tissue homeostasis|alditol:NADP+ 1-oxidoreductase activity|extracellular space|nucleoplasm|cytoplasm|cytosol|monosaccharide metabolic process|sorbitol biosynthetic process|response to water deprivation|response to organic substance|oxidoreductase activity|naphthalene metabolic process|stress-activated protein kinase signaling cascade|cell projection cytoplasm|paranodal junction|norepinephrine met…	path:mmu00040,path:mmu00051,path:mmu00052,path:mmu00561	Pentose and glucuronate interconversions|Fructose and mannose metabolism|Galactose metabolism|Glycerolipid metabolism
ENSMUSG00000001655	0	0	0					0	0	Hoxc13	protein_coding	homeobox C13 [Source:MGI Symbol;Acc:MGI:99560]	OTTMUSG00000037392	GO:0001077,GO:0001942,GO:0003677,GO:0003682,GO:0005634,GO:0006351,GO:0006355,GO:0007275,GO:0009653,GO:0009952,GO:0035878,GO:0043565,GO:0043587,GO:0045944	transcriptional activator activity, RNA polymerase II core promoter proximal region sequence-specific binding|hair follicle development|DNA binding|chromatin binding|nucleus|transcription, DNA-templated|regulation of transcription, DNA-templated|multicellular organism development|anatomical structure morphogenesis|anterior/posterior pattern specification|nail development|sequence-specific DNA bin…
ENSMUSG00000001656	0	0	0					0	0	Hoxc11	protein_coding	homeobox C11 [Source:MGI Symbol;Acc:MGI:96193]	OTTMUSG00000035144	GO:0000978,GO:0001077,GO:0001501,GO:0001656,GO:0001759,GO:0003677,GO:0005634,GO:0005654,GO:0005737,GO:0006351,GO:0006355,GO:0007275,GO:0009952,GO:0009954,GO:0042733,GO:0043565,GO:0045944,GO:0060272	RNA polymerase II core promoter proximal region sequence-specific DNA binding|transcriptional activator activity, RNA polymerase II core promoter proximal region sequence-specific binding|skeletal system development|metanephros development|organ induction|DNA binding|nucleus|nucleoplasm|cytoplasm|transcription, DNA-templated|regulation of transcription, DNA-templated|multicellular organism develo…
ENSMUSG00000001657	0	0	0					0	0	Hoxc8	protein_coding	homeobox C8 [Source:MGI Symbol;Acc:MGI:96198]	OTTMUSG00000037398	GO:0000122,GO:0003677,GO:0003700,GO:0005634,GO:0005654,GO:0006351,GO:0006355,GO:0007275,GO:0009952,GO:0015630,GO:0030182,GO:0043565,GO:0048705	negative regulation of transcription from RNA polymerase II promoter|DNA binding|transcription factor activity, sequence-specific DNA binding|nucleus|nucleoplasm|transcription, DNA-templated|regulation of transcription, DNA-templated|multicellular organism development|anterior/posterior pattern specification|microtubule cytoskeleton|neuron differentiation|sequence-specific DNA binding|skeletal sy…
ENSMUSG00000001661	0.477787	0	0.955574	Inf	Inf	1	1	0	0.0350977	Hoxc6	protein_coding	homeobox C6 [Source:MGI Symbol;Acc:MGI:96197]	OTTMUSG00000037399	GO:0003677,GO:0003700,GO:0005634,GO:0005654,GO:0005737,GO:0006351,GO:0006355,GO:0007275,GO:0009952,GO:0043565,GO:0048706	DNA binding|transcription factor activity, sequence-specific DNA binding|nucleus|nucleoplasm|cytoplasm|transcription, DNA-templated|regulation of transcription, DNA-templated|multicellular organism development|anterior/posterior pattern specification|sequence-specific DNA binding|embryonic skeletal system development
ENSMUSG00000001663	190.948	183.136	198.759	1.08531	0.118108	0.6524	1	4.81389	5.15286	Gstt1	protein_coding	glutathione S-transferase, theta 1 [Source:MGI Symbol;Acc:MGI:107379]	OTTMUSG00000026319	GO:0004364,GO:0004602,GO:0005634,GO:0005737,GO:0005829,GO:0006304,GO:0006749,GO:0016740,GO:0018900,GO:0047651	glutathione transferase activity|glutathione peroxidase activity|nucleus|cytoplasm|cytosol|DNA modification|glutathione metabolic process|transferase activity|dichloromethane metabolic process|alkylhalidase activity	path:mmu00480,path:mmu00980,path:mmu00982,path:mmu05204	Glutathione metabolism|Metabolism of xenobiotics by cytochrome P450|Drug metabolism - cytochrome P450|Chemical carcinogenesis
ENSMUSG00000001665	41.4292	40.8132	42.0453	1.03019	0.0429089	0.986838	1	1.02743	0.866479	Gstt3	protein_coding	glutathione S-transferase, theta 3 [Source:MGI Symbol;Acc:MGI:2143526]	OTTMUSG00000031847	GO:0004364,GO:0005737,GO:0006749	glutathione transferase activity|cytoplasm|glutathione metabolic process	path:mmu00480,path:mmu00980,path:mmu00982,path:mmu05204	Glutathione metabolism|Metabolism of xenobiotics by cytochrome P450|Drug metabolism - cytochrome P450|Chemical carcinogenesis
ENSMUSG00000001666	27.3238	24.0693	30.5784	1.27043	0.345317	0.608056	1	31.3881	37.1924	Ddt	protein_coding	D-dopachrome tautomerase [Source:MGI Symbol;Acc:MGI:1298381]	OTTMUSG00000037564	GO:0005737,GO:0016829,GO:0033981,GO:0042438,GO:0070062	cytoplasm|lyase activity|D-dopachrome decarboxylase activity|melanin biosynthetic process|extracellular exosome
ENSMUSG00000001670	0	0	0					0	0	Tat	protein_coding	tyrosine aminotransferase [Source:MGI Symbol;Acc:MGI:98487]	OTTMUSG00000026257	GO:0003824,GO:0004838,GO:0005739,GO:0006103,GO:0006520,GO:0006536,GO:0006559,GO:0006572,GO:0006979,GO:0008483,GO:0009058,GO:0009072,GO:0009074,GO:0014070,GO:0016597,GO:0016740,GO:0030170,GO:0046689,GO:0051384,GO:0080130	catalytic activity|L-tyrosine:2-oxoglutarate aminotransferase activity|mitochondrion|2-oxoglutarate metabolic process|cellular amino acid metabolic process|glutamate metabolic process|L-phenylalanine catabolic process|tyrosine catabolic process|response to oxidative stress|transaminase activity|biosynthetic process|aromatic amino acid family metabolic process|aromatic amino acid family catabolic …	path:mmu01230,path:mmu00270,path:mmu00350,path:mmu00360,path:mmu00400,path:mmu00130	Biosynthesis of amino acids|Cysteine and methionine metabolism|Tyrosine metabolism|Phenylalanine metabolism|Phenylalanine, tyrosine and tryptophan biosynthesis|Ubiquinone and other terpenoid-quinone biosynthesis
ENSMUSG00000001672	0	0	0					0	0	Marveld3	protein_coding	MARVEL (membrane-associating) domain containing 3 [Source:MGI Symbol;Acc:MGI:1920858]	OTTMUSG00000027477	GO:0005923,GO:0006970,GO:0010633,GO:0016020,GO:0016021,GO:0030054,GO:0031410,GO:0031435,GO:0045216,GO:0046329,GO:0050680,GO:0070830,GO:1902414	bicellular tight junction|response to osmotic stress|negative regulation of epithelial cell migration|membrane|integral component of membrane|cell junction|cytoplasmic vesicle|mitogen-activated protein kinase kinase kinase binding|cell-cell junction organization|negative regulation of JNK cascade|negative regulation of epithelial cell proliferation|bicellular tight junction assembly|protein local…
ENSMUSG00000001674	179.413	170.578	188.248	1.10359	0.142203	0.594446	1	0.972599	1.619	Ddx18	protein_coding	DEAD (Asp-Glu-Ala-Asp) box polypeptide 18 [Source:MGI Symbol;Acc:MGI:1914192]	OTTMUSG00000019928	GO:0000166,GO:0003676,GO:0003723,GO:0004004,GO:0004386,GO:0005524,GO:0005634,GO:0005730,GO:0010501,GO:0016020,GO:0016787,GO:0044822	nucleotide binding|nucleic acid binding|RNA binding|ATP-dependent RNA helicase activity|helicase activity|ATP binding|nucleus|nucleolus|RNA secondary structure unwinding|membrane|hydrolase activity|poly(A) RNA binding
ENSMUSG00000001687	1545.28	1476.6	1613.96	1.09303	0.128331	0.39095	1	29.6675	32.1261	Ubl3	protein_coding	ubiquitin-like 3 [Source:MGI Symbol;Acc:MGI:1344373]	OTTMUSG00000055806	GO:0003674,GO:0005622,GO:0005886,GO:0008150,GO:0016020,GO:0070062	molecular_function|intracellular|plasma membrane|biological_process|membrane|extracellular exosome
ENSMUSG00000001700	470.078	438.48	501.676	1.14413	0.194247	0.269459	1	7.5523	8.64259	Gramd3	protein_coding	GRAM domain containing 3 [Source:MGI Symbol;Acc:MGI:1914815]		GO:0003674,GO:0005881,GO:0008150	molecular_function|cytoplasmic microtubule|biological_process
ENSMUSG00000001707	139.054	121.393	156.714	1.29097	0.36845	0.202178	1	5.98612	7.63325	Eef1e1	protein_coding	eukaryotic translation elongation factor 1 epsilon 1 [Source:MGI Symbol;Acc:MGI:1913393]		GO:0003746,GO:0004364,GO:0005515,GO:0005634,GO:0005737,GO:0006281,GO:0006412,GO:0006749,GO:0008285,GO:0009790,GO:0017101,GO:0043065,GO:0043517,GO:0070062,GO:2000774,GO:2001235	translation elongation factor activity|glutathione transferase activity|protein binding|nucleus|cytoplasm|DNA repair|translation|glutathione metabolic process|negative regulation of cell proliferation|embryo development|aminoacyl-tRNA synthetase multienzyme complex|positive regulation of apoptotic process|positive regulation of DNA damage response, signal transduction by p53 class mediator|extrac…
ENSMUSG00000001729	2818.44	2771.11	2865.77	1.03416	0.0484579	0.757817	1	44.9628	48.2646	Akt1	protein_coding	thymoma viral proto-oncogene 1 [Source:MGI Symbol;Acc:MGI:87986]	OTTMUSG00000020941	GO:0000060,GO:0000166,GO:0001649,GO:0001893,GO:0001934,GO:0001938,GO:0004672,GO:0004674,GO:0004712,GO:0005080,GO:0005515,GO:0005524,GO:0005547,GO:0005634,GO:0005737,GO:0005739,GO:0005819,GO:0005829,GO:0005886,GO:0005911,GO:0005975,GO:0005977,GO:0005978,GO:0005979,GO:0006006,GO:0006412,GO:0006417,GO:0006468,GO:0006469,GO:0006810,GO:0006915,GO:0006924,GO:0006954,GO:0006974,GO:0007010,GO:0007165,GO:…	protein import into nucleus, translocation|nucleotide binding|osteoblast differentiation|maternal placenta development|positive regulation of protein phosphorylation|positive regulation of endothelial cell proliferation|protein kinase activity|protein serine/threonine kinase activity|protein serine/threonine/tyrosine kinase activity|protein kinase C binding|protein binding|ATP binding|phosphatidy…	path:mmu04014,path:mmu04015,path:mmu04010,path:mmu04012,path:mmu04370,path:mmu04630,path:mmu04668,path:mmu04066,path:mmu04068,path:mmu04072,path:mmu04071,path:mmu04024,path:mmu04022,path:mmu04151,path:mmu04152,path:mmu04150,path:mmu04210,path:mmu04510,path:mmu04530,path:mmu04550,path:mmu04611,path:mmu04620,path:mmu04660,path:mmu04662,path:mmu04664,path:mmu04666,path:mmu04062,path:mmu04910,path:mm…	Ras signaling pathway|Rap1 signaling pathway|MAPK signaling pathway|ErbB signaling pathway|VEGF signaling pathway|Jak-STAT signaling pathway|TNF signaling pathway|HIF-1 signaling pathway|FoxO signaling pathway|Phospholipase D signaling pathway|Sphingolipid signaling pathway|cAMP signaling pathway|cGMP - PKG signaling pathway|PI3K-Akt signaling pathway|AMPK signaling pathway|mTOR signaling pathway…
ENSMUSG00000001739	66.16	49.1851	83.135	1.69025	0.757234	0.0580743	1	1.25363	2.12142	Cldn15	protein_coding	claudin 15 [Source:MGI Symbol;Acc:MGI:1913103]	OTTMUSG00000023395	GO:0005198,GO:0005886,GO:0005923,GO:0006810,GO:0006811,GO:0016020,GO:0016021,GO:0016328,GO:0030054	structural molecule activity|plasma membrane|bicellular tight junction|transport|ion transport|membrane|integral component of membrane|lateral plasma membrane|cell junction	path:mmu04514,path:mmu04530,path:mmu04670,path:mmu05160	Cell adhesion molecules (CAMs)|Tight junction|Leukocyte transendothelial migration|Hepatitis C
ENSMUSG00000001741	195.156	203.019	187.293	0.922536	-0.116324	0.65374	1	1.17063	1.14529	Il16	protein_coding	interleukin 16 [Source:MGI Symbol;Acc:MGI:1270855]	OTTMUSG00000027337	GO:0005125,GO:0005515,GO:0005576,GO:0005615,GO:0005622,GO:0005634,GO:0005737,GO:0005886,GO:0006351,GO:0006355,GO:0006935,GO:0030595,GO:0050930	cytokine activity|protein binding|extracellular region|extracellular space|intracellular|nucleus|cytoplasm|plasma membrane|transcription, DNA-templated|regulation of transcription, DNA-templated|chemotaxis|leukocyte chemotaxis|induction of positive chemotaxis
ENSMUSG00000001750	326.176	370.458	281.894	0.760935	-0.394155	0.0480937	1	3.93893	3.43776	Tcirg1	protein_coding	T cell, immune regulator 1, ATPase, H+ transporting, lysosomal V0 protein A3 [Source:MGI Symbol;Acc:MGI:1350931]	OTTMUSG00000033070	GO:0005739,GO:0005765,GO:0005886,GO:0007035,GO:0007039,GO:0015986,GO:0016236,GO:0016324,GO:0016471,GO:0046961,GO:0051117,GO:0070072	mitochondrion|lysosomal membrane|plasma membrane|vacuolar acidification|protein catabolic process in the vacuole|ATP synthesis coupled proton transport|macroautophagy|apical plasma membrane|vacuolar proton-transporting V-type ATPase complex|proton-transporting ATPase activity, rotational mechanism|ATPase binding|vacuolar proton-transporting V-type ATPase complex assembly	path:mmu00190,path:mmu04145,path:mmu04142,path:mmu04966,path:mmu04721,path:mmu05323,path:mmu05152	Oxidative phosphorylation|Phagosome|Lysosome|Collecting duct acid secretion|Synaptic vesicle cycle|Rheumatoid arthritis|Tuberculosis
ENSMUSG00000001751	204.416	207.205	201.626	0.973074	-0.039378	0.891978	1	4.30322	4.59088	Naglu	protein_coding	alpha-N-acetylglucosaminidase (Sanfilippo disease IIIB) [Source:MGI Symbol;Acc:MGI:1351641]	OTTMUSG00000002689	GO:0004561,GO:0007040,GO:0021680,GO:0042474,GO:0045475,GO:0046548,GO:0060119,GO:0070062	alpha-N-acetylglucosaminidase activity|lysosome organization|cerebellar Purkinje cell layer development|middle ear morphogenesis|locomotor rhythm|retinal rod cell development|inner ear receptor cell development|extracellular exosome	path:mmu00531,path:mmu04142	Glycosaminoglycan degradation|Lysosome
ENSMUSG00000001755	339.805	365.225	314.384	0.860794	-0.21626	0.273882	1	6.8854	6.11533	Coasy	protein_coding	Coenzyme A synthase [Source:MGI Symbol;Acc:MGI:1918993]	OTTMUSG00000002690	GO:0000166,GO:0003824,GO:0004140,GO:0004595,GO:0005524,GO:0005654,GO:0005737,GO:0005739,GO:0005759,GO:0008152,GO:0009058,GO:0015937,GO:0016301,GO:0016310,GO:0016740,GO:0016779,GO:0070062	nucleotide binding|catalytic activity|dephospho-CoA kinase activity|pantetheine-phosphate adenylyltransferase activity|ATP binding|nucleoplasm|cytoplasm|mitochondrion|mitochondrial matrix|metabolic process|biosynthetic process|coenzyme A biosynthetic process|kinase activity|phosphorylation|transferase activity|nucleotidyltransferase activity|extracellular exosome	path:mmu00770	Pantothenate and CoA biosynthesis
ENSMUSG00000001761	473.558	463.596	483.521	1.04298	0.0607101	0.738328	1	5.5572	6.02523	Smo	protein_coding	smoothened, frizzled class receptor [Source:MGI Symbol;Acc:MGI:108075]	OTTMUSG00000013446	GO:0000122,GO:0001503,GO:0001570,GO:0001649,GO:0001701,GO:0001708,GO:0001755,GO:0001947,GO:0002052,GO:0002053,GO:0003007,GO:0003140,GO:0003323,GO:0004871,GO:0004888,GO:0004930,GO:0005113,GO:0005737,GO:0005794,GO:0005886,GO:0005901,GO:0005929,GO:0007165,GO:0007166,GO:0007186,GO:0007224,GO:0007228,GO:0007275,GO:0007368,GO:0007371,GO:0007389,GO:0007417,GO:0007494,GO:0008144,GO:0008284,GO:0009952,GO:…	negative regulation of transcription from RNA polymerase II promoter|ossification|vasculogenesis|osteoblast differentiation|in utero embryonic development|cell fate specification|neural crest cell migration|heart looping|positive regulation of neuroblast proliferation|positive regulation of mesenchymal cell proliferation|heart morphogenesis|determination of left/right asymmetry in lateral mesoder…	path:mmu04340,path:mmu04360,path:mmu05200,path:mmu05205,path:mmu05217	Hedgehog signaling pathway|Axon guidance|Pathways in cancer|Proteoglycans in cancer|Basal cell carcinoma
ENSMUSG00000001763	28.1653	32.4412	23.8894	0.736389	-0.441461	0.486422	1	0.838313	0.639742	Tspan33	protein_coding	tetraspanin 33 [Source:MGI Symbol;Acc:MGI:1919012]	OTTMUSG00000013447	GO:0005886,GO:0005887,GO:0007166,GO:0009986,GO:0016020,GO:0016021,GO:0019899,GO:0045747,GO:0051604,GO:0090002,GO:0097197	plasma membrane|integral component of plasma membrane|cell surface receptor signaling pathway|cell surface|membrane|integral component of membrane|enzyme binding|positive regulation of Notch signaling pathway|protein maturation|establishment of protein localization to plasma membrane|tetraspanin-enriched microdomain
ENSMUSG00000001767	670.237	690.684	649.79	0.940792	-0.0880518	0.585311	1	7.92032	7.31805	Crnkl1	protein_coding	Crn, crooked neck-like 1 (Drosophila) [Source:MGI Symbol;Acc:MGI:1914127]	OTTMUSG00000004058	GO:0000245,GO:0000398,GO:0000974,GO:0002230,GO:0003723,GO:0005634,GO:0005681,GO:0006396,GO:0006397,GO:0008380,GO:0044822,GO:0071010,GO:0071011,GO:0071012,GO:0071013,GO:0071014,GO:0098779,GO:0098792	spliceosomal complex assembly|mRNA splicing, via spliceosome|Prp19 complex|positive regulation of defense response to virus by host|RNA binding|nucleus|spliceosomal complex|RNA processing|mRNA processing|RNA splicing|poly(A) RNA binding|prespliceosome|precatalytic spliceosome|catalytic step 1 spliceosome|catalytic step 2 spliceosome|post-mRNA release spliceosomal complex|mitophagy in response to …	path:mmu03040	Spliceosome
ENSMUSG00000001768	723.839	736.73	710.947	0.965004	-0.0513934	0.750082	1	5.74391	5.56399	Rin2	protein_coding	Ras and Rab interactor 2 [Source:MGI Symbol;Acc:MGI:1921280]	OTTMUSG00000004057	GO:0003674,GO:0005096,GO:0005575,GO:0005737,GO:0006897,GO:0007165,GO:0008150	molecular_function|GTPase activator activity|cellular_component|cytoplasm|endocytosis|signal transduction|biological_process
ENSMUSG00000001773	0.523246	1.04649	0	0	#NAME?	0.959629	1	0.013584	0	Folh1	protein_coding	folate hydrolase 1 [Source:MGI Symbol;Acc:MGI:1858193]	OTTMUSG00000037777	GO:0003824,GO:0004180,GO:0005886,GO:0005887,GO:0006508,GO:0006760,GO:0008152,GO:0008233,GO:0008237,GO:0016020,GO:0016021,GO:0016787,GO:0016805,GO:0043065,GO:0046872	catalytic activity|carboxypeptidase activity|plasma membrane|integral component of plasma membrane|proteolysis|folic acid-containing compound metabolic process|metabolic process|peptidase activity|metallopeptidase activity|membrane|integral component of membrane|hydrolase activity|dipeptidase activity|positive regulation of apoptotic process|metal ion binding	path:mmu00250,path:mmu04977	Alanine, aspartate and glutamate metabolism|Vitamin digestion and absorption
ENSMUSG00000001774	940.496	917.773	963.219	1.04952	0.0697263	0.649508	1	17.2051	17.1431	Chordc1	protein_coding	cysteine and histidine-rich domain (CHORD)-containing, zinc-binding protein 1 [Source:MGI Symbol;Acc:MGI:1914167]		GO:0005509,GO:0005515,GO:0005524,GO:0008270,GO:0010824,GO:0043531,GO:0046872,GO:0051879,GO:0061077,GO:1900034,GO:2000299	calcium ion binding|protein binding|ATP binding|zinc ion binding|regulation of centrosome duplication|ADP binding|metal ion binding|Hsp90 protein binding|chaperone-mediated protein folding|regulation of cellular response to heat|negative regulation of Rho-dependent protein serine/threonine kinase activity
ENSMUSG00000001783	1289.56	1177.3	1401.83	1.19071	0.251823	0.0910608	1	25.1447	29.8794	Rtcb	protein_coding	RNA 2',3'-cyclic phosphate and 5'-OH ligase [Source:MGI Symbol;Acc:MGI:106379]	OTTMUSG00000023233	GO:0000166,GO:0001701,GO:0001890,GO:0003972,GO:0005524,GO:0005634,GO:0005635,GO:0005737,GO:0005789,GO:0006388,GO:0006396,GO:0008033,GO:0008452,GO:0016874,GO:0017166,GO:0044822,GO:0046872,GO:0072669	nucleotide binding|in utero embryonic development|placenta development|RNA ligase (ATP) activity|ATP binding|nucleus|nuclear envelope|cytoplasm|endoplasmic reticulum membrane|tRNA splicing, via endonucleolytic cleavage and ligation|RNA processing|tRNA processing|RNA ligase activity|ligase activity|vinculin binding|poly(A) RNA binding|metal ion binding|tRNA-splicing ligase complex
ENSMUSG00000001785	371.043	369.411	372.674	1.00883	0.0126854	0.962693	1	6.1941	6.19331	Pwp1	protein_coding	PWP1 homolog (S. cerevisiae) [Source:MGI Symbol;Acc:MGI:1914735]	OTTMUSG00000035171	GO:0005634,GO:0005730,GO:0005794,GO:0034773,GO:1903262,GO:1990889,GO:2000738	nucleus|nucleolus|Golgi apparatus|histone H4-K20 trimethylation|negative regulation of serine phosphorylation of STAT3 protein|H4K20me3 modified histone binding|positive regulation of stem cell differentiation
ENSMUSG00000001786	231.262	231.275	231.249	0.999889	-0.000159867	1	1	1.7885	1.82007	Fbxo7	protein_coding	F-box protein 7 [Source:MGI Symbol;Acc:MGI:1917004]	OTTMUSG00000028680	GO:0000151,GO:0000422,GO:0005634,GO:0005737,GO:0005739,GO:0005829,GO:0006626,GO:0016567,GO:0019901,GO:0031647,GO:0043234,GO:0045620,GO:0045736,GO:2000134	ubiquitin ligase complex|mitophagy|nucleus|cytoplasm|mitochondrion|cytosol|protein targeting to mitochondrion|protein ubiquitination|protein kinase binding|regulation of protein stability|protein complex|negative regulation of lymphocyte differentiation|negative regulation of cyclin-dependent protein serine/threonine kinase activity|negative regulation of G1/S transition of mitotic cell cycle
ENSMUSG00000001794	4743.93	4685.14	4802.72	1.0251	0.0357578	0.833663	1	139.038	143.832	Capns1	protein_coding	calpain, small subunit 1 [Source:MGI Symbol;Acc:MGI:88266]	OTTMUSG00000022203	GO:0004198,GO:0005509,GO:0005737,GO:0005829,GO:0005886,GO:0006508,GO:0016020,GO:0046872,GO:0046982,GO:0070062	calcium-dependent cysteine-type endopeptidase activity|calcium ion binding|cytoplasm|cytosol|plasma membrane|proteolysis|membrane|metal ion binding|protein heterodimerization activity|extracellular exosome
ENSMUSG00000001802	524.357	588.128	460.587	0.78314	-0.352658	0.0368101	1	7.76768	6.39954	Lrp3	protein_coding	low density lipoprotein receptor-related protein 3 [Source:MGI Symbol;Acc:MGI:3584516]	OTTMUSG00000027211	GO:0005515,GO:0005575,GO:0008150	protein binding|cellular_component|biological_process
ENSMUSG00000001804	1.04649	2.09298	0	0	#NAME?	0.535164	1	0.0213775	0	Dsg4	protein_coding	desmoglein 4 [Source:MGI Symbol;Acc:MGI:2661061]	OTTMUSG00000028141	GO:0001942,GO:0005509,GO:0005886,GO:0007155,GO:0007156,GO:0016020,GO:0016021,GO:0016337,GO:0030054,GO:0030057,GO:0030216,GO:0030509,GO:0042640,GO:0046872	hair follicle development|calcium ion binding|plasma membrane|cell adhesion|homophilic cell adhesion via plasma membrane adhesion molecules|membrane|integral component of membrane|single organismal cell-cell adhesion|cell junction|desmosome|keratinocyte differentiation|BMP signaling pathway|anagen|metal ion binding
ENSMUSG00000001815	0	0	0					0	0	Evx2	protein_coding	even-skipped homeobox 2 [Source:MGI Symbol;Acc:MGI:95462]	OTTMUSG00000013302	GO:0003677,GO:0005634,GO:0005654,GO:0006355,GO:0007275,GO:0035108,GO:0043565	DNA binding|nucleus|nucleoplasm|regulation of transcription, DNA-templated|multicellular organism development|limb morphogenesis|sequence-specific DNA binding
ENSMUSG00000001819	0	0	0					0	0	Hoxd13	protein_coding	homeobox D13 [Source:MGI Symbol;Acc:MGI:96205]	OTTMUSG00000013304	GO:0000978,GO:0001077,GO:0001501,GO:0003677,GO:0003682,GO:0003700,GO:0005634,GO:0006351,GO:0006355,GO:0007275,GO:0007389,GO:0009952,GO:0022612,GO:0030326,GO:0030539,GO:0035108,GO:0042127,GO:0042733,GO:0043565,GO:0045944,GO:0048619,GO:0060527,GO:0060571,GO:0060602,GO:0060687	RNA polymerase II core promoter proximal region sequence-specific DNA binding|transcriptional activator activity, RNA polymerase II core promoter proximal region sequence-specific binding|skeletal system development|DNA binding|chromatin binding|transcription factor activity, sequence-specific DNA binding|nucleus|transcription, DNA-templated|regulation of transcription, DNA-templated|multicellula…
ENSMUSG00000001823	0	0	0					0	0	Hoxd12	protein_coding	homeobox D12 [Source:MGI Symbol;Acc:MGI:96204]	OTTMUSG00000016555	GO:0001501,GO:0003677,GO:0005515,GO:0005634,GO:0005667,GO:0006351,GO:0006355,GO:0007275,GO:0007389,GO:0042733,GO:0043565	skeletal system development|DNA binding|protein binding|nucleus|transcription factor complex|transcription, DNA-templated|regulation of transcription, DNA-templated|multicellular organism development|pattern specification process|embryonic digit morphogenesis|sequence-specific DNA binding
ENSMUSG00000001827	0	0	0					0	0	Folr1	protein_coding	folate receptor 1 (adult) [Source:MGI Symbol;Acc:MGI:95568]	OTTMUSG00000022222	GO:0001947,GO:0003147,GO:0003253,GO:0004872,GO:0005542,GO:0005576,GO:0005634,GO:0005768,GO:0005886,GO:0005903,GO:0006620,GO:0006810,GO:0008144,GO:0008517,GO:0009986,GO:0015884,GO:0016020,GO:0016323,GO:0016324,GO:0017015,GO:0031103,GO:0031225,GO:0031362,GO:0031410,GO:0031526,GO:0046655,GO:0046658,GO:0048678,GO:0051870,GO:0060828,GO:0061626,GO:0061713,GO:0070062,GO:0071231	heart looping|neural crest cell migration involved in heart formation|cardiac neural crest cell migration involved in outflow tract morphogenesis|receptor activity|folic acid binding|extracellular region|nucleus|endosome|plasma membrane|brush border|posttranslational protein targeting to membrane|transport|drug binding|folic acid transporter activity|cell surface|folic acid transport|membrane|bas…	path:mmu04144	Endocytosis
ENSMUSG00000001829	1556.27	1542.53	1570.01	1.01782	0.0254754	0.868706	1	10.5989	11.1152	Clpb	protein_coding	ClpB caseinolytic peptidase B [Source:MGI Symbol;Acc:MGI:1100517]	OTTMUSG00000022234	GO:0000166,GO:0005524,GO:0005739,GO:0016787,GO:0016887,GO:0034605	nucleotide binding|ATP binding|mitochondrion|hydrolase activity|ATPase activity|cellular response to heat	path:mmu04213	Longevity regulating pathway - multiple species
ENSMUSG00000001833	2913.35	2866.34	2960.37	1.0328	0.0465673	0.767945	1	47.0088	46.1831	2017-09-07	protein_coding	septin 7 [Source:MGI Symbol;Acc:MGI:1335094]		GO:0000166,GO:0000281,GO:0000775,GO:0000776,GO:0001725,GO:0005515,GO:0005525,GO:0005634,GO:0005694,GO:0005730,GO:0005737,GO:0005856,GO:0005886,GO:0005929,GO:0005930,GO:0005938,GO:0005940,GO:0007049,GO:0007067,GO:0015629,GO:0015630,GO:0016020,GO:0030865,GO:0031105,GO:0031270,GO:0031513,GO:0032156,GO:0032160,GO:0042802,GO:0042995,GO:0043005,GO:0043209,GO:0043234,GO:0043679,GO:0044297,GO:0045202,GO:…	nucleotide binding|mitotic cytokinesis|chromosome, centromeric region|kinetochore|stress fiber|protein binding|GTP binding|nucleus|chromosome|nucleolus|cytoplasm|cytoskeleton|plasma membrane|cilium|axoneme|cell cortex|septin ring|cell cycle|mitotic nuclear division|actin cytoskeleton|microtubule cytoskeleton|membrane|cortical cytoskeleton organization|septin complex|pseudopodium retraction|nonmot…
ENSMUSG00000001844	228.373	219.763	236.982	1.07835	0.10883	0.652407	1	3.07637	3.14207	Zdhhc4	protein_coding	zinc finger, DHHC domain containing 4 [Source:MGI Symbol;Acc:MGI:1920131]	OTTMUSG00000022896	GO:0003674,GO:0005794,GO:0008150,GO:0008270,GO:0016020,GO:0016021,GO:0016740,GO:0016746,GO:0019706,GO:0046872	molecular_function|Golgi apparatus|biological_process|zinc ion binding|membrane|integral component of membrane|transferase activity|transferase activity, transferring acyl groups|protein-cysteine S-palmitoyltransferase activity|metal ion binding
ENSMUSG00000001847	3816.45	3737.02	3895.88	1.04251	0.0600593	0.713331	1	36.4912	37.2805	Rac1	protein_coding	RAS-related C3 botulinum substrate 1 [Source:MGI Symbol;Acc:MGI:97845]	OTTMUSG00000020705	GO:0000139,GO:0000166,GO:0000242,GO:0001891,GO:0001934,GO:0002093,GO:0002551,GO:0003382,GO:0003924,GO:0005515,GO:0005525,GO:0005634,GO:0005737,GO:0005802,GO:0005829,GO:0005884,GO:0005886,GO:0005925,GO:0006897,GO:0006911,GO:0006935,GO:0006972,GO:0007010,GO:0007015,GO:0007155,GO:0007186,GO:0007264,GO:0007411,GO:0008283,GO:0008361,GO:0010592,GO:0010762,GO:0010811,GO:0014041,GO:0016020,GO:0016023,GO:…	Golgi membrane|nucleotide binding|pericentriolar material|phagocytic cup|positive regulation of protein phosphorylation|auditory receptor cell morphogenesis|mast cell chemotaxis|epithelial cell morphogenesis|GTPase activity|protein binding|GTP binding|nucleus|cytoplasm|trans-Golgi network|cytosol|actin filament|plasma membrane|focal adhesion|endocytosis|phagocytosis, engulfment|chemotaxis|hyperos…	path:mmu04014,path:mmu04015,path:mmu04010,path:mmu04310,path:mmu04370,path:mmu04071,path:mmu04024,path:mmu04151,path:mmu04145,path:mmu04810,path:mmu04510,path:mmu04520,path:mmu04620,path:mmu04650,path:mmu04662,path:mmu04664,path:mmu04666,path:mmu04670,path:mmu04062,path:mmu04972,path:mmu04722,path:mmu04360,path:mmu04380,path:mmu05200,path:mmu05231,path:mmu05205,path:mmu05203,path:mmu05210,path:mm…	Ras signaling pathway|Rap1 signaling pathway|MAPK signaling pathway|Wnt signaling pathway|VEGF signaling pathway|Sphingolipid signaling pathway|cAMP signaling pathway|PI3K-Akt signaling pathway|Phagosome|Regulation of actin cytoskeleton|Focal adhesion|Adherens junction|Toll-like receptor signaling pathway|Natural killer cell mediated cytotoxicity|B cell receptor signaling pathway|Fc epsilon RI si…
ENSMUSG00000001855	559.008	604.872	513.143	0.84835	-0.237268	0.153636	1	3.19011	2.72085	Nup214	protein_coding	nucleoporin 214 [Source:MGI Symbol;Acc:MGI:1095411]	OTTMUSG00000012954	GO:0005049,GO:0005487,GO:0005634,GO:0005635,GO:0005643,GO:0005925,GO:0006406,GO:0006606,GO:0006611,GO:0006810,GO:0007067,GO:0008139,GO:0015031,GO:0043231,GO:0051028,GO:0051726	nuclear export signal receptor activity|nucleocytoplasmic transporter activity|nucleus|nuclear envelope|nuclear pore|focal adhesion|mRNA export from nucleus|protein import into nucleus|protein export from nucleus|transport|mitotic nuclear division|nuclear localization sequence binding|protein transport|intracellular membrane-bounded organelle|mRNA transport|regulation of cell cycle	path:mmu03013,path:mmu05169	RNA transport|Epstein-Barr virus infection
ENSMUSG00000001864	43.2949	39.7667	46.8231	1.17745	0.235662	0.662061	1	0.532481	0.669254	Aif1l	protein_coding	allograft inflammatory factor 1-like [Source:MGI Symbol;Acc:MGI:1919598]	OTTMUSG00000012243	GO:0003779,GO:0005509,GO:0005737,GO:0005856,GO:0005884,GO:0005886,GO:0005925,GO:0008150,GO:0015629,GO:0016020,GO:0042995,GO:0043234,GO:0046872,GO:0051015,GO:0070062	actin binding|calcium ion binding|cytoplasm|cytoskeleton|actin filament|plasma membrane|focal adhesion|biological_process|actin cytoskeleton|membrane|cell projection|protein complex|metal ion binding|actin filament binding|extracellular exosome
ENSMUSG00000001865	0	0	0					0	0	Cpa3	protein_coding	carboxypeptidase A3, mast cell [Source:MGI Symbol;Acc:MGI:88479]	OTTMUSG00000051236	GO:0002002,GO:0002230,GO:0004180,GO:0004181,GO:0005615,GO:0006508,GO:0008233,GO:0008237,GO:0008270,GO:0016787,GO:0031410,GO:0046872,GO:0098792	regulation of angiotensin levels in blood|positive regulation of defense response to virus by host|carboxypeptidase activity|metallocarboxypeptidase activity|extracellular space|proteolysis|peptidase activity|metallopeptidase activity|zinc ion binding|hydrolase activity|cytoplasmic vesicle|metal ion binding|xenophagy	path:mmu04614,path:mmu04972,path:mmu04974	Renin-angiotensin system|Pancreatic secretion|Protein digestion and absorption
ENSMUSG00000001870	1190.35	1126.02	1254.67	1.11425	0.156068	0.296872	1	6.62956	7.34932	Ltbp1	protein_coding	latent transforming growth factor beta binding protein 1 [Source:MGI Symbol;Acc:MGI:109151]	OTTMUSG00000020204	GO:0001527,GO:0003281,GO:0005509,GO:0005576,GO:0005578,GO:0005615,GO:0005737,GO:0005739,GO:0007179,GO:0019838,GO:0030425,GO:0031012,GO:0032967,GO:0035904,GO:0038045,GO:0043025,GO:0043234,GO:0048471,GO:0050431,GO:0050436,GO:0060976	microfibril|ventricular septum development|calcium ion binding|extracellular region|proteinaceous extracellular matrix|extracellular space|cytoplasm|mitochondrion|transforming growth factor beta receptor signaling pathway|growth factor binding|dendrite|extracellular matrix|positive regulation of collagen biosynthetic process|aorta development|large latent transforming growth factor-beta complex|n…	path:mmu04350	TGF-beta signaling pathway
ENSMUSG00000001891	9881.67	8735.06	11028.3	1.26253	0.336318	0.0803774	1	124.201	151.535	Ugp2	protein_coding	UDP-glucose pyrophosphorylase 2 [Source:MGI Symbol;Acc:MGI:2183447]	OTTMUSG00000005248	GO:0003983,GO:0005536,GO:0005634,GO:0005737,GO:0006011,GO:0008152,GO:0016740,GO:0016779,GO:0019255,GO:0032557,GO:0042802,GO:0046872,GO:0070062,GO:0070569	UTP:glucose-1-phosphate uridylyltransferase activity|glucose binding|nucleus|cytoplasm|UDP-glucose metabolic process|metabolic process|transferase activity|nucleotidyltransferase activity|glucose 1-phosphate metabolic process|pyrimidine ribonucleotide binding|identical protein binding|metal ion binding|extracellular exosome|uridylyltransferase activity	path:mmu00040,path:mmu00052,path:mmu00500,path:mmu00520	Pentose and glucuronate interconversions|Galactose metabolism|Starch and sucrose metabolism|Amino sugar and nucleotide sugar metabolism
ENSMUSG00000001901	0.477787	0	0.955574	Inf	Inf	1	1	0	0	Kcnh6	protein_coding	potassium voltage-gated channel, subfamily H (eag-related), member 6 [Source:MGI Symbol;Acc:MGI:2684139]	OTTMUSG00000002939	GO:0005242,GO:0005249,GO:0005887,GO:0006813,GO:0042391,GO:0051291	inward rectifier potassium channel activity|voltage-gated potassium channel activity|integral component of plasma membrane|potassium ion transport|regulation of membrane potential|protein heterooligomerization
ENSMUSG00000001909	542.127	568.245	516.01	0.908077	-0.139113	0.410439	1	3.32337	3.66411	Trmt1	protein_coding	tRNA methyltransferase 1 [Source:MGI Symbol;Acc:MGI:1289155]	OTTMUSG00000022183	GO:0000049,GO:0002940,GO:0003723,GO:0004809,GO:0005634,GO:0005739,GO:0008033,GO:0008168,GO:0016740,GO:0032259,GO:0044822,GO:0046872	tRNA binding|tRNA N2-guanine methylation|RNA binding|tRNA (guanine-N2-)-methyltransferase activity|nucleus|mitochondrion|tRNA processing|methyltransferase activity|transferase activity|methylation|poly(A) RNA binding|metal ion binding
ENSMUSG00000001910	824.305	849.751	798.86	0.940111	-0.0890973	0.565552	1	8.83913	8.49069	Nacc1	protein_coding	nucleus accumbens associated 1, BEN and BTB (POZ) domain containing [Source:MGI Symbol;Acc:MGI:1914080]		GO:0005515,GO:0005634,GO:0005737,GO:0006351,GO:0006355,GO:0008284,GO:0016604,GO:0045892,GO:0051260	protein binding|nucleus|cytoplasm|transcription, DNA-templated|regulation of transcription, DNA-templated|positive regulation of cell proliferation|nuclear body|negative regulation of transcription, DNA-templated|protein homooligomerization
ENSMUSG00000001911	1748.21	1836.59	1659.83	0.903757	-0.145994	0.330412	1	13.86	13.0686	Nfix	protein_coding	nuclear factor I/X [Source:MGI Symbol;Acc:MGI:97311]	OTTMUSG00000022188	GO:0000122,GO:0000977,GO:0001228,GO:0003677,GO:0003700,GO:0005515,GO:0005622,GO:0005634,GO:0006260,GO:0006351,GO:0006355,GO:0021549,GO:0021680,GO:0021707,GO:0045944,GO:0048708	negative regulation of transcription from RNA polymerase II promoter|RNA polymerase II regulatory region sequence-specific DNA binding|transcriptional activator activity, RNA polymerase II transcription regulatory region sequence-specific binding|DNA binding|transcription factor activity, sequence-specific DNA binding|protein binding|intracellular|nucleus|DNA replication|transcription, DNA-templa…
ENSMUSG00000001918	585.174	569.291	601.056	1.0558	0.0783328	0.640652	1	10.7417	11.9074	Slc1a5	protein_coding	solute carrier family 1 (neutral amino acid transporter), member 5 [Source:MGI Symbol;Acc:MGI:105305]	OTTMUSG00000022239	GO:0005794,GO:0005886,GO:0006810,GO:0006860,GO:0015171,GO:0015175,GO:0015194,GO:0015293,GO:0015825,GO:0016020,GO:0016021,GO:0070062	Golgi apparatus|plasma membrane|transport|extracellular amino acid transport|amino acid transmembrane transporter activity|neutral amino acid transmembrane transporter activity|L-serine transmembrane transporter activity|symporter activity|L-serine transport|membrane|integral component of membrane|extracellular exosome	path:mmu04974,path:mmu05230	Protein digestion and absorption|Central carbon metabolism in cancer
ENSMUSG00000001924	5061.56	4836.88	5286.24	1.0929	0.128163	0.454484	1	48.4894	53.2287	Uba1	protein_coding	ubiquitin-like modifier activating enzyme 1 [Source:MGI Symbol;Acc:MGI:98890]	OTTMUSG00000017113	GO:0000166,GO:0000792,GO:0004839,GO:0004842,GO:0005515,GO:0005524,GO:0005634,GO:0005737,GO:0005739,GO:0005765,GO:0005829,GO:0006464,GO:0006974,GO:0008641,GO:0010008,GO:0016874,GO:0019941,GO:0030057,GO:0030867,GO:0044822,GO:0070062	nucleotide binding|heterochromatin|ubiquitin activating enzyme activity|ubiquitin-protein transferase activity|protein binding|ATP binding|nucleus|cytoplasm|mitochondrion|lysosomal membrane|cytosol|cellular protein modification process|cellular response to DNA damage stimulus|small protein activating enzyme activity|endosome membrane|ligase activity|modification-dependent protein catabolic proces…	path:mmu04120,path:mmu05012	Ubiquitin mediated proteolysis|Parkinson's disease
ENSMUSG00000001930	2336.36	2595.3	2077.42	0.800454	-0.321109	0.0355466	1	11.1187	9.1466	Vwf	protein_coding	Von Willebrand factor homolog [Source:MGI Symbol;Acc:MGI:98941]	OTTMUSG00000022190	GO:0001889,GO:0001890,GO:0001948,GO:0002020,GO:0005178,GO:0005515,GO:0005518,GO:0005576,GO:0005578,GO:0005615,GO:0005737,GO:0005783,GO:0007155,GO:0007596,GO:0007599,GO:0009897,GO:0019865,GO:0030168,GO:0031012,GO:0031589,GO:0033093,GO:0042802,GO:0042803,GO:0047485,GO:0051087,GO:0051260,GO:0070062	liver development|placenta development|glycoprotein binding|protease binding|integrin binding|protein binding|collagen binding|extracellular region|proteinaceous extracellular matrix|extracellular space|cytoplasm|endoplasmic reticulum|cell adhesion|blood coagulation|hemostasis|external side of plasma membrane|immunoglobulin binding|platelet activation|extracellular matrix|cell-substrate adhesion|…	path:mmu04151,path:mmu04512,path:mmu04510,path:mmu04610,path:mmu04611	PI3K-Akt signaling pathway|ECM-receptor interaction|Focal adhesion|Complement and coagulation cascades|Platelet activation
ENSMUSG00000001942	369.384	320.226	418.541	1.30702	0.386279	0.0424626	1	3.90101	5.09967	Siae	protein_coding	sialic acid acetylesterase [Source:MGI Symbol;Acc:MGI:104803]	OTTMUSG00000027448	GO:0001681,GO:0002682,GO:0005615,GO:0005737,GO:0005764,GO:0005975,GO:0016787,GO:0052689,GO:0070062	sialate O-acetylesterase activity|regulation of immune system process|extracellular space|cytoplasm|lysosome|carbohydrate metabolic process|hydrolase activity|carboxylic ester hydrolase activity|extracellular exosome
ENSMUSG00000001943	66.8874	65.9289	67.8458	1.02907	0.0413467	0.958941	1	0.737862	1.17692	Vsig2	protein_coding	V-set and immunoglobulin domain containing 2 [Source:MGI Symbol;Acc:MGI:1928009]		GO:0003674,GO:0005887,GO:0008150,GO:0016020,GO:0016021	molecular_function|integral component of plasma membrane|biological_process|membrane|integral component of membrane
ENSMUSG00000001946	2022.73	1952.75	2092.71	1.07167	0.0998613	0.510009	1	30.7158	35.0083	Esam	protein_coding	endothelial cell-specific adhesion molecule [Source:MGI Symbol;Acc:MGI:1916774]	OTTMUSG00000033362	GO:0005886,GO:0005912,GO:0005923,GO:0007155,GO:0007156,GO:0016020,GO:0016021,GO:0016337,GO:0016338,GO:0030054,GO:0070062	plasma membrane|adherens junction|bicellular tight junction|cell adhesion|homophilic cell adhesion via plasma membrane adhesion molecules|membrane|integral component of membrane|single organismal cell-cell adhesion|calcium-independent cell-cell adhesion via plasma membrane cell-adhesion molecules|cell junction|extracellular exosome	path:mmu04514,path:mmu04670	Cell adhesion molecules (CAMs)|Leukocyte transendothelial migration
ENSMUSG00000001948	35.9917	36.6272	35.3562	0.9653	-0.0509502	0.982345	1	3.34262	3.08056	Spa17	protein_coding	sperm autoantigenic protein 17 [Source:MGI Symbol;Acc:MGI:1333778]		GO:0005737,GO:0005929,GO:0007339,GO:0009897,GO:0016020,GO:0031514,GO:0035686,GO:0072372,GO:0097228	cytoplasm|cilium|binding of sperm to zona pellucida|external side of plasma membrane|membrane|motile cilium|sperm fibrous sheath|primary cilium|sperm principal piece
ENSMUSG00000001962	351.953	380.923	322.984	0.847899	-0.238036	0.221247	1	9.5079	8.51664	Fam50a	protein_coding	family with sequence similarity 50, member A [Source:MGI Symbol;Acc:MGI:1351626]	OTTMUSG00000017658	GO:0005634,GO:0005654,GO:0044822	nucleus|nucleoplasm|poly(A) RNA binding
ENSMUSG00000001964	393.089	381.969	404.208	1.05822	0.0816407	0.671267	1	8.56042	9.10151	Emd	protein_coding	emerin [Source:MGI Symbol;Acc:MGI:108117]	OTTMUSG00000017684	GO:0003779,GO:0005515,GO:0005634,GO:0005635,GO:0005637,GO:0005640,GO:0005652,GO:0005783,GO:0005819,GO:0005874,GO:0016020,GO:0016021,GO:0031965,GO:0035414,GO:0035914,GO:0046827,GO:0048147,GO:0048487,GO:0060828,GO:0071363	actin binding|protein binding|nucleus|nuclear envelope|nuclear inner membrane|nuclear outer membrane|nuclear lamina|endoplasmic reticulum|spindle|microtubule|membrane|integral component of membrane|nuclear membrane|negative regulation of catenin import into nucleus|skeletal muscle cell differentiation|positive regulation of protein export from nucleus|negative regulation of fibroblast proliferati…	path:mmu05410,path:mmu05412,path:mmu05414	Hypertrophic cardiomyopathy (HCM)|Arrhythmogenic right ventricular cardiomyopathy (ARVC)|Dilated cardiomyopathy (DCM)
ENSMUSG00000001983	993.118	974.283	1011.95	1.03866	0.054729	0.721599	1	26.6528	27.8625	Taco1	protein_coding	translational activator of mitochondrially encoded cytochrome c oxidase I [Source:MGI Symbol;Acc:MGI:1917457]	OTTMUSG00000003077	GO:0003674,GO:0005634,GO:0005739,GO:0006417,GO:0008150	molecular_function|nucleus|mitochondrion|regulation of translation|biological_process
ENSMUSG00000001985	20.8853	18.8368	22.9338	1.2175	0.283917	0.738912	1	0.0884258	0.108008	Grik3	protein_coding	glutamate receptor, ionotropic, kainate 3 [Source:MGI Symbol;Acc:MGI:95816]	OTTMUSG00000009249	GO:0001640,GO:0004872,GO:0004970,GO:0005216,GO:0005234,GO:0005515,GO:0005886,GO:0005887,GO:0006810,GO:0006811,GO:0007215,GO:0007216,GO:0008066,GO:0015277,GO:0016020,GO:0016021,GO:0030054,GO:0030424,GO:0030425,GO:0032839,GO:0042391,GO:0043195,GO:0043204,GO:0045202,GO:0045211,GO:0051967	adenylate cyclase inhibiting G-protein coupled glutamate receptor activity|receptor activity|ionotropic glutamate receptor activity|ion channel activity|extracellular-glutamate-gated ion channel activity|protein binding|plasma membrane|integral component of plasma membrane|transport|ion transport|glutamate receptor signaling pathway|G-protein coupled glutamate receptor signaling pathway|glutamate…	path:mmu04080,path:mmu04724	Neuroactive ligand-receptor interaction|Glutamatergic synapse
ENSMUSG00000001986	33.5573	35.5807	31.5339	0.886265	-0.174189	0.799169	1	0.242975	0.179132	Gria3	protein_coding	glutamate receptor, ionotropic, AMPA3 (alpha 3) [Source:MGI Symbol;Acc:MGI:95810]	OTTMUSG00000017323	GO:0001919,GO:0004872,GO:0004970,GO:0004971,GO:0005216,GO:0005234,GO:0005515,GO:0005654,GO:0005886,GO:0006810,GO:0006811,GO:0014069,GO:0016020,GO:0016021,GO:0030054,GO:0030165,GO:0030425,GO:0032279,GO:0032281,GO:0043025,GO:0043083,GO:0043195,GO:0043197,GO:0043198,GO:0043204,GO:0043234,GO:0045202,GO:0045211	regulation of receptor recycling|receptor activity|ionotropic glutamate receptor activity|AMPA glutamate receptor activity|ion channel activity|extracellular-glutamate-gated ion channel activity|protein binding|nucleoplasm|plasma membrane|transport|ion transport|postsynaptic density|membrane|integral component of membrane|cell junction|PDZ domain binding|dendrite|asymmetric synapse|AMPA glutamate…	path:mmu04024,path:mmu04080,path:mmu04724,path:mmu04728,path:mmu04730,path:mmu04723,path:mmu04713,path:mmu05202,path:mmu05031,path:mmu05033	cAMP signaling pathway|Neuroactive ligand-receptor interaction|Glutamatergic synapse|Dopaminergic synapse|Long-term depression|Retrograde endocannabinoid signaling|Circadian entrainment|Transcriptional misregulation in cancers|Amphetamine addiction|Nicotine addiction
ENSMUSG00000001988	0	0	0					0	0	Npas1	protein_coding	neuronal PAS domain protein 1 [Source:MGI Symbol;Acc:MGI:109205]		GO:0000122,GO:0000981,GO:0001964,GO:0003677,GO:0005634,GO:0006351,GO:0006355,GO:0032502,GO:0042711,GO:0046983	negative regulation of transcription from RNA polymerase II promoter|RNA polymerase II transcription factor activity, sequence-specific DNA binding|startle response|DNA binding|nucleus|transcription, DNA-templated|regulation of transcription, DNA-templated|developmental process|maternal behavior|protein dimerization activity
ENSMUSG00000001995	1555.84	1521.6	1590.08	1.045	0.0635076	0.673449	1	9.46023	9.84424	Sipa1l2	protein_coding	signal-induced proliferation-associated 1 like 2 [Source:MGI Symbol;Acc:MGI:2676970]		GO:0003674,GO:0005096,GO:0005575,GO:0008150,GO:0051056	molecular_function|GTPase activator activity|cellular_component|biological_process|regulation of small GTPase mediated signal transduction	path:mmu04015	Rap1 signaling pathway
ENSMUSG00000001998	270.097	278.367	261.827	0.940584	-0.0883709	0.695367	1	1.49206	1.52226	Ap4e1	protein_coding	adaptor-related protein complex AP-4, epsilon 1 [Source:MGI Symbol;Acc:MGI:1336993]	OTTMUSG00000016016	GO:0005794,GO:0005802,GO:0005905,GO:0006810,GO:0006886,GO:0015031,GO:0016020,GO:0016192,GO:0030117	Golgi apparatus|trans-Golgi network|clathrin-coated pit|transport|intracellular protein transport|protein transport|membrane|vesicle-mediated transport|membrane coat	path:mmu04142	Lysosome
ENSMUSG00000001999	242.273	242.786	241.76	0.995775	-0.00610797	0.999382	1	4.41711	4.97446	Blvra	protein_coding	biliverdin reductase A [Source:MGI Symbol;Acc:MGI:88170]	OTTMUSG00000016013	GO:0000166,GO:0004074,GO:0005737,GO:0008270,GO:0016491,GO:0042167,GO:0046872,GO:0055114,GO:0070062	nucleotide binding|biliverdin reductase activity|cytoplasm|zinc ion binding|oxidoreductase activity|heme catabolic process|metal ion binding|oxidation-reduction process|extracellular exosome	path:mmu00860	Porphyrin and chlorophyll metabolism
ENSMUSG00000002006	40.7696	36.6272	44.912	1.22619	0.294185	0.586503	1	0.378596	0.514916	Pdzd4	protein_coding	PDZ domain containing 4 [Source:MGI Symbol;Acc:MGI:2443483]	OTTMUSG00000017680	GO:0005575,GO:0005737	cellular_component|cytoplasm
ENSMUSG00000002007	536.302	588.128	484.476	0.823759	-0.279705	0.0959838	1	11.1272	9.22689	Srpk3	protein_coding	serine/arginine-rich protein specific kinase 3 [Source:MGI Symbol;Acc:MGI:1891338]	OTTMUSG00000017656	GO:0000166,GO:0004672,GO:0004674,GO:0005524,GO:0005575,GO:0006468,GO:0007275,GO:0007517,GO:0007519,GO:0016301,GO:0016310,GO:0016740,GO:0030154,GO:0060537	nucleotide binding|protein kinase activity|protein serine/threonine kinase activity|ATP binding|cellular_component|protein phosphorylation|multicellular organism development|muscle organ development|skeletal muscle tissue development|kinase activity|phosphorylation|transferase activity|cell differentiation|muscle tissue development
ENSMUSG00000002010	8749.99	8475.53	9024.44	1.06476	0.0905337	0.63302	1	292.472	310.597	Idh3g	protein_coding	isocitrate dehydrogenase 3 (NAD+), gamma [Source:MGI Symbol;Acc:MGI:1099463]	OTTMUSG00000017673	GO:0000166,GO:0000287,GO:0004449,GO:0005524,GO:0005654,GO:0005730,GO:0005739,GO:0006099,GO:0006102,GO:0006103,GO:0006734,GO:0016491,GO:0016616,GO:0045926,GO:0046872,GO:0051287,GO:0055114	nucleotide binding|magnesium ion binding|isocitrate dehydrogenase (NAD+) activity|ATP binding|nucleoplasm|nucleolus|mitochondrion|tricarboxylic acid cycle|isocitrate metabolic process|2-oxoglutarate metabolic process|NADH metabolic process|oxidoreductase activity|oxidoreductase activity, acting on the CH-OH group of donors, NAD or NADP as acceptor|negative regulation of growth|metal ion binding|N…	path:mmu01200,path:mmu01210,path:mmu01230,path:mmu00020	Carbon metabolism|2-Oxocarboxylic acid metabolism|Biosynthesis of amino acids|Citrate cycle (TCA cycle)
ENSMUSG00000002012	98.1467	103.603	92.6907	0.894675	-0.160564	0.651343	1	2.39057	2.16695	Pnck	protein_coding	pregnancy upregulated non-ubiquitously expressed CaM kinase [Source:MGI Symbol;Acc:MGI:1347357]	OTTMUSG00000017681	GO:0000166,GO:0004672,GO:0004674,GO:0004683,GO:0005516,GO:0005524,GO:0005634,GO:0005737,GO:0006468,GO:0016301,GO:0016310,GO:0016740	nucleotide binding|protein kinase activity|protein serine/threonine kinase activity|calmodulin-dependent protein kinase activity|calmodulin binding|ATP binding|nucleus|cytoplasm|protein phosphorylation|kinase activity|phosphorylation|transferase activity
ENSMUSG00000002014	504.431	503.362	505.499	1.00424	0.00611028	0.984773	1	30.8357	33.9763	Ssr4	protein_coding	signal sequence receptor, delta [Source:MGI Symbol;Acc:MGI:1099464]	OTTMUSG00000018078	GO:0003674,GO:0005783,GO:0005784,GO:0008150,GO:0016020,GO:0016021,GO:0070062	molecular_function|endoplasmic reticulum|Sec61 translocon complex|biological_process|membrane|integral component of membrane|extracellular exosome	path:mmu04141	Protein processing in endoplasmic reticulum
ENSMUSG00000002015	822.261	780.682	863.839	1.10652	0.146027	0.34307	1	28.6688	32.2256	Bcap31	protein_coding	B cell receptor associated protein 31 [Source:MGI Symbol;Acc:MGI:1350933]	OTTMUSG00000017693	GO:0000139,GO:0005515,GO:0005783,GO:0005784,GO:0005789,GO:0005811,GO:0005886,GO:0005887,GO:0006810,GO:0006886,GO:0006888,GO:0006915,GO:0006955,GO:0007204,GO:0015031,GO:0016020,GO:0016021,GO:0016192,GO:0030136,GO:0032403,GO:0032471,GO:0032580,GO:0035584,GO:0042288,GO:0043280,GO:0051561,GO:0070973,GO:0097038,GO:1903071,GO:1904154,GO:2001244	Golgi membrane|protein binding|endoplasmic reticulum|Sec61 translocon complex|endoplasmic reticulum membrane|lipid particle|plasma membrane|integral component of plasma membrane|transport|intracellular protein transport|ER to Golgi vesicle-mediated transport|apoptotic process|immune response|positive regulation of cytosolic calcium ion concentration|protein transport|membrane|integral component o…	path:mmu04141	Protein processing in endoplasmic reticulum
ENSMUSG00000002017	1035.12	1039.17	1031.06	0.992204	-0.0112913	0.947078	1	15.9452	15.7647	Fam98a	protein_coding	family with sequence similarity 98, member A [Source:MGI Symbol;Acc:MGI:1919972]	OTTMUSG00000032863	GO:0008150,GO:0044822,GO:0072669	biological_process|poly(A) RNA binding|tRNA-splicing ligase complex
ENSMUSG00000002020	88.796	97.3237	80.2682	0.824755	-0.277962	0.437502	1	0.598227	0.513576	Ltbp2	protein_coding	latent transforming growth factor beta binding protein 2 [Source:MGI Symbol;Acc:MGI:99502]	OTTMUSG00000036546	GO:0005509,GO:0005576,GO:0005615,GO:0008201,GO:0019838,GO:0031012,GO:0043206,GO:0070062	calcium ion binding|extracellular region|extracellular space|heparin binding|growth factor binding|extracellular matrix|extracellular fibril organization|extracellular exosome
ENSMUSG00000002028	1735.27	1791.59	1678.94	0.937123	-0.0936891	0.533373	1	4.057	3.78444	Kmt2a	protein_coding	lysine (K)-specific methyltransferase 2A [Source:MGI Symbol;Acc:MGI:96995]	OTTMUSG00000021055	GO:0001046,GO:0003677,GO:0003682,GO:0005515,GO:0005634,GO:0005654,GO:0005737,GO:0006306,GO:0006351,GO:0006355,GO:0006461,GO:0008168,GO:0008270,GO:0008285,GO:0008542,GO:0009416,GO:0009791,GO:0009952,GO:0010468,GO:0016568,GO:0016740,GO:0018024,GO:0018026,GO:0032259,GO:0032411,GO:0032922,GO:0035097,GO:0035162,GO:0035640,GO:0042800,GO:0042802,GO:0042803,GO:0043984,GO:0044212,GO:0044648,GO:0045322,GO:…	core promoter sequence-specific DNA binding|DNA binding|chromatin binding|protein binding|nucleus|nucleoplasm|cytoplasm|DNA methylation|transcription, DNA-templated|regulation of transcription, DNA-templated|protein complex assembly|methyltransferase activity|zinc ion binding|negative regulation of cell proliferation|visual learning|response to light stimulus|post-embryonic development|anterior/p…	path:mmu00310,path:mmu05202	Lysine degradation|Transcriptional misregulation in cancers
ENSMUSG00000002031	360.442	323.366	397.519	1.22932	0.297856	0.121806	1	2.5803	2.91696	Ift46	protein_coding	intraflagellar transport 46 [Source:MGI Symbol;Acc:MGI:1923818]	OTTMUSG00000026615	GO:0005515,GO:0005737,GO:0005813,GO:0005856,GO:0005929,GO:0007224,GO:0015031,GO:0030992,GO:0031512,GO:0031514,GO:0031647,GO:0035082,GO:0042073,GO:0042384,GO:0042995,GO:0044782,GO:0060170,GO:0060285,GO:0072372,GO:0097546,GO:1902017	protein binding|cytoplasm|centrosome|cytoskeleton|cilium|smoothened signaling pathway|protein transport|intraciliary transport particle B|motile primary cilium|motile cilium|regulation of protein stability|axoneme assembly|intraciliary transport|cilium assembly|cell projection|cilium organization|ciliary membrane|cilium-dependent cell motility|primary cilium|ciliary base|regulation of cilium asse…
ENSMUSG00000002032	322.562	298.25	346.873	1.16303	0.217887	0.280908	1	4.61449	5.87366	Tmem25	protein_coding	transmembrane protein 25 [Source:MGI Symbol;Acc:MGI:1918937]	OTTMUSG00000016729	GO:0003674,GO:0005575,GO:0005576,GO:0005886,GO:0008150,GO:0016020,GO:0016021	molecular_function|cellular_component|extracellular region|plasma membrane|biological_process|membrane|integral component of membrane
ENSMUSG00000002033	1.95661	1.04649	2.86672	2.73937	1.45384	0.758539	1	0.0466995	0.128798	Cd3g	protein_coding	CD3 antigen, gamma polypeptide [Source:MGI Symbol;Acc:MGI:88333]	OTTMUSG00000034601	GO:0004888,GO:0005515,GO:0007163,GO:0007166,GO:0015031,GO:0016020,GO:0016021,GO:0042105,GO:0046982,GO:0070228	transmembrane signaling receptor activity|protein binding|establishment or maintenance of cell polarity|cell surface receptor signaling pathway|protein transport|membrane|integral component of membrane|alpha-beta T cell receptor complex|protein heterodimerization activity|regulation of lymphocyte apoptotic process	path:mmu04640,path:mmu04660,path:mmu05166,path:mmu05162,path:mmu05142	Hematopoietic cell lineage|T cell receptor signaling pathway|HTLV-I infection|Measles|Chagas disease (American trypanosomiasis)
ENSMUSG00000002043	177.092	183.136	171.048	0.933993	-0.0985159	0.720882	1	12.0743	11.2163	Trappc6a	protein_coding	trafficking protein particle complex 6A [Source:MGI Symbol;Acc:MGI:1914341]	OTTMUSG00000022255	GO:0005783,GO:0005794,GO:0006810,GO:0016192,GO:0043473,GO:1903232	endoplasmic reticulum|Golgi apparatus|transport|vesicle-mediated transport|pigmentation|melanosome assembly
ENSMUSG00000002052	1422.44	1519.51	1325.38	0.872245	-0.197194	0.185766	1	8.34753	7.34686	Supt6	protein_coding	suppressor of Ty 6 [Source:MGI Symbol;Acc:MGI:107726]	OTTMUSG00000000107	GO:0003676,GO:0003677,GO:0005515,GO:0005634,GO:0006139,GO:0006351,GO:0006355,GO:0006357,GO:0006397,GO:0006810,GO:0008380,GO:0010793,GO:0032784,GO:0032968,GO:0042393,GO:0044822,GO:0045191,GO:0050684,GO:0051028,GO:0051147,GO:0061086	nucleic acid binding|DNA binding|protein binding|nucleus|nucleobase-containing compound metabolic process|transcription, DNA-templated|regulation of transcription, DNA-templated|regulation of transcription from RNA polymerase II promoter|mRNA processing|transport|RNA splicing|regulation of mRNA export from nucleus|regulation of DNA-templated transcription, elongation|positive regulation of transc…
ENSMUSG00000002055	28.143	20.9298	35.3562	1.68928	0.756405	0.215501	1	0.1769	0.295926	Spag5	protein_coding	sperm associated antigen 5 [Source:MGI Symbol;Acc:MGI:1927470]	OTTMUSG00000000103	GO:0000070,GO:0000775,GO:0000776,GO:0005634,GO:0005654,GO:0005694,GO:0005737,GO:0005819,GO:0005856,GO:0005874,GO:0005876,GO:0007049,GO:0007051,GO:0007059,GO:0007067,GO:0008017,GO:0034451,GO:0035371,GO:0051294,GO:0051301,GO:0051988,GO:0071539,GO:0072686	mitotic sister chromatid segregation|chromosome, centromeric region|kinetochore|nucleus|nucleoplasm|chromosome|cytoplasm|spindle|cytoskeleton|microtubule|spindle microtubule|cell cycle|spindle organization|chromosome segregation|mitotic nuclear division|microtubule binding|centriolar satellite|microtubule plus-end|establishment of spindle orientation|cell division|regulation of attachment of spin…
ENSMUSG00000002057	0	0	0					0	0	Foxn1	protein_coding	forkhead box N1 [Source:MGI Symbol;Acc:MGI:102949]	OTTMUSG00000000142	GO:0000981,GO:0001942,GO:0002260,GO:0002360,GO:0003677,GO:0003700,GO:0005634,GO:0006351,GO:0006355,GO:0007275,GO:0008283,GO:0008544,GO:0010468,GO:0030097,GO:0030154,GO:0030216,GO:0033081,GO:0035878,GO:0043029,GO:0043565,GO:0048514,GO:0048538,GO:0050673,GO:0051798,GO:0097535,GO:0097536,GO:1902232	RNA polymerase II transcription factor activity, sequence-specific DNA binding|hair follicle development|lymphocyte homeostasis|T cell lineage commitment|DNA binding|transcription factor activity, sequence-specific DNA binding|nucleus|transcription, DNA-templated|regulation of transcription, DNA-templated|multicellular organism development|cell proliferation|epidermis development|regulation of ge…
ENSMUSG00000002058	74.9633	86.8588	63.0679	0.726097	-0.461766	0.223253	1	2.15606	1.51658	Unc119	protein_coding	unc-119 homolog (C. elegans) [Source:MGI Symbol;Acc:MGI:1328357]	OTTMUSG00000000135	GO:0000922,GO:0005515,GO:0005737,GO:0005813,GO:0005856,GO:0006810,GO:0006897,GO:0007601,GO:0008289,GO:0015031,GO:0042953,GO:0045171,GO:0050896,GO:0051233,GO:0061098,GO:1900186,GO:2001287	spindle pole|protein binding|cytoplasm|centrosome|cytoskeleton|transport|endocytosis|visual perception|lipid binding|protein transport|lipoprotein transport|intercellular bridge|response to stimulus|spindle midzone|positive regulation of protein tyrosine kinase activity|negative regulation of clathrin-mediated endocytosis|negative regulation of caveolin-mediated endocytosis
ENSMUSG00000002059	165.488	201.973	129.003	0.638712	-0.646762	0.014942	0.964943	5.89608	3.95077	Rab34	protein_coding	RAB34, member RAS oncogene family [Source:MGI Symbol;Acc:MGI:104606]	OTTMUSG00000000098	GO:0000166,GO:0001726,GO:0003924,GO:0005515,GO:0005525,GO:0005737,GO:0005769,GO:0005794,GO:0005795,GO:0006810,GO:0006897,GO:0007264,GO:0015031,GO:0016020,GO:0017160,GO:0019001,GO:0019882,GO:0031410,GO:0031982,GO:0031985,GO:0032418,GO:0043001,GO:0045335,GO:0048471,GO:0070062,GO:0072659,GO:0090382,GO:0090385	nucleotide binding|ruffle|GTPase activity|protein binding|GTP binding|cytoplasm|early endosome|Golgi apparatus|Golgi stack|transport|endocytosis|small GTPase mediated signal transduction|protein transport|membrane|Ral GTPase binding|guanyl nucleotide binding|antigen processing and presentation|cytoplasmic vesicle|vesicle|Golgi cisterna|lysosome localization|Golgi to plasma membrane protein transp…
ENSMUSG00000002064	594.524	575.57	613.479	1.06586	0.0920211	0.579974	1	21.5677	22.0538	Sdf2	protein_coding	stromal cell derived factor 2 [Source:MGI Symbol;Acc:MGI:108019]	OTTMUSG00000000094	GO:0000032,GO:0004169,GO:0005576,GO:0007275,GO:0016020,GO:0031502,GO:0044845,GO:1900101	cell wall mannoprotein biosynthetic process|dolichyl-phosphate-mannose-protein mannosyltransferase activity|extracellular region|multicellular organism development|membrane|dolichyl-phosphate-mannose-protein mannosyltransferase complex|chain elongation of O-linked mannose residue|regulation of endoplasmic reticulum unfolded protein response
ENSMUSG00000002068	23.1147	26.1623	20.0671	0.767022	-0.382659	0.600934	1	0.408119	0.275945	Ccne1	protein_coding	cyclin E1 [Source:MGI Symbol;Acc:MGI:88316]	OTTMUSG00000022262	GO:0000082,GO:0000307,GO:0005515,GO:0005634,GO:0005654,GO:0005737,GO:0005813,GO:0006270,GO:0006468,GO:0007049,GO:0016055,GO:0016301,GO:0016538,GO:0019901,GO:0032403,GO:0045597,GO:0051301,GO:0051726	G1/S transition of mitotic cell cycle|cyclin-dependent protein kinase holoenzyme complex|protein binding|nucleus|nucleoplasm|cytoplasm|centrosome|DNA replication initiation|protein phosphorylation|cell cycle|Wnt signaling pathway|kinase activity|cyclin-dependent protein serine/threonine kinase regulator activity|protein kinase binding|protein complex binding|positive regulation of cell differenti…	path:mmu04151,path:mmu04110,path:mmu04114,path:mmu04115,path:mmu05200,path:mmu05206,path:mmu05203,path:mmu05215,path:mmu05222,path:mmu05162,path:mmu05161	PI3K-Akt signaling pathway|Cell cycle|Oocyte meiosis|p53 signaling pathway|Pathways in cancer|MicroRNAs in cancer|Viral carcinogenesis|Prostate cancer|Small cell lung cancer|Measles|Hepatitis B
ENSMUSG00000002076	13.673	17.7904	9.55574	0.537131	-0.896655	0.319173	1	0.224726	0.0938077	Hsf2bp	protein_coding	heat shock transcription factor 2 binding protein [Source:MGI Symbol;Acc:MGI:1921627]	OTTMUSG00000031368	GO:0005515,GO:0005829,GO:0006366,GO:0007283,GO:0098779	protein binding|cytosol|transcription from RNA polymerase II promoter|spermatogenesis|mitophagy in response to mitochondrial depolarization
ENSMUSG00000002083	59.0387	50.2316	67.8458	1.35066	0.433664	0.31239	1	1.65689	2.28054	Bbc3	protein_coding	BCL2 binding component 3 [Source:MGI Symbol;Acc:MGI:2181667]	OTTMUSG00000022267	GO:0001836,GO:0001948,GO:0005515,GO:0005739,GO:0005740,GO:0005764,GO:0006915,GO:0006919,GO:0006974,GO:0008340,GO:0030308,GO:0032464,GO:0032471,GO:0034976,GO:0042771,GO:0043065,GO:0043525,GO:0045926,GO:0051117,GO:0051209,GO:0070059,GO:0070245,GO:0071479,GO:0072332,GO:0090200,GO:0097190,GO:0097193,GO:0097194,GO:1900740,GO:1901998,GO:2001056,GO:2001244	release of cytochrome c from mitochondria|glycoprotein binding|protein binding|mitochondrion|mitochondrial envelope|lysosome|apoptotic process|activation of cysteine-type endopeptidase activity involved in apoptotic process|cellular response to DNA damage stimulus|determination of adult lifespan|negative regulation of cell growth|positive regulation of protein homooligomerization|negative regulat…	path:mmu04390,path:mmu04210,path:mmu04215,path:mmu04115,path:mmu05016,path:mmu05162	Hippo signaling pathway|Apoptosis|Apoptosis - multiple species|p53 signaling pathway|Huntington's disease|Measles
ENSMUSG00000002100	80935	80397.7	81472.3	1.01336	0.0191539	0.937027	1	734.628	770.522	Mybpc3	protein_coding	myosin binding protein C, cardiac [Source:MGI Symbol;Acc:MGI:102844]	OTTMUSG00000014369	GO:0002027,GO:0003007,GO:0003779,GO:0005200,GO:0005515,GO:0005856,GO:0005863,GO:0006936,GO:0007155,GO:0008016,GO:0008307,GO:0017022,GO:0030016,GO:0030017,GO:0031034,GO:0031672,GO:0032036,GO:0032982,GO:0042802,GO:0045214,GO:0046872,GO:0055010,GO:0060048	regulation of heart rate|heart morphogenesis|actin binding|structural constituent of cytoskeleton|protein binding|cytoskeleton|striated muscle myosin thick filament|muscle contraction|cell adhesion|regulation of heart contraction|structural constituent of muscle|myosin binding|myofibril|sarcomere|myosin filament assembly|A band|myosin heavy chain binding|myosin filament|identical protein binding|…	path:mmu05410,path:mmu05414	Hypertrophic cardiomyopathy (HCM)|Dilated cardiomyopathy (DCM)
ENSMUSG00000002102	3341.73	3367.61	3315.84	0.984628	-0.0223492	0.890434	1	53.4812	54.4275	Psmc3	protein_coding	proteasome (prosome, macropain) 26S subunit, ATPase 3 [Source:MGI Symbol;Acc:MGI:1098754]	OTTMUSG00000014341	GO:0000166,GO:0000502,GO:0000932,GO:0001824,GO:0005524,GO:0005634,GO:0005737,GO:0008540,GO:0016020,GO:0016787,GO:0017025,GO:0022624,GO:0030163,GO:0030433,GO:0031595,GO:0031597,GO:0036402,GO:0045899,GO:0048471	nucleotide binding|proteasome complex|cytoplasmic mRNA processing body|blastocyst development|ATP binding|nucleus|cytoplasm|proteasome regulatory particle, base subcomplex|membrane|hydrolase activity|TBP-class protein binding|proteasome accessory complex|protein catabolic process|ER-associated ubiquitin-dependent protein catabolic process|nuclear proteasome complex|cytosolic proteasome complex|pr…	path:mmu03050,path:mmu05169	Proteasome|Epstein-Barr virus infection
ENSMUSG00000002103	765.293	723.125	807.46	1.11663	0.159145	0.306449	1	5.91734	6.32295	Acp2	protein_coding	acid phosphatase 2, lysosomal [Source:MGI Symbol;Acc:MGI:87882]	OTTMUSG00000014413	GO:0001501,GO:0001784,GO:0003993,GO:0004721,GO:0005764,GO:0007040,GO:0010033,GO:0016020,GO:0016021,GO:0016787,GO:0031410,GO:0043005,GO:0048102,GO:0070062	skeletal system development|phosphotyrosine binding|acid phosphatase activity|phosphoprotein phosphatase activity|lysosome|lysosome organization|response to organic substance|membrane|integral component of membrane|hydrolase activity|cytoplasmic vesicle|neuron projection|autophagic cell death|extracellular exosome	path:mmu04142	Lysosome
ENSMUSG00000002104	293.735	305.575	281.894	0.922503	-0.116374	0.586629	1	10.377	10.2882	Rapsn	protein_coding	receptor-associated protein of the synapse [Source:MGI Symbol;Acc:MGI:99422]	OTTMUSG00000014338	GO:0005737,GO:0005794,GO:0005856,GO:0005886,GO:0007268,GO:0007271,GO:0008270,GO:0016020,GO:0030054,GO:0031594,GO:0033130,GO:0035255,GO:0043495,GO:0043525,GO:0045202,GO:0045211,GO:0046872,GO:0071340,GO:1900075,GO:1901626	cytoplasm|Golgi apparatus|cytoskeleton|plasma membrane|chemical synaptic transmission|synaptic transmission, cholinergic|zinc ion binding|membrane|cell junction|neuromuscular junction|acetylcholine receptor binding|ionotropic glutamate receptor binding|protein anchor|positive regulation of neuron apoptotic process|synapse|postsynaptic membrane|metal ion binding|skeletal muscle acetylcholine-gated…
ENSMUSG00000002105	583.148	577.663	588.634	1.01899	0.0271415	0.879505	1	10.365	11.2534	Slc39a13	protein_coding	solute carrier family 39 (metal ion transporter), member 13 [Source:MGI Symbol;Acc:MGI:1915677]	OTTMUSG00000014353	GO:0005385,GO:0005794,GO:0006810,GO:0006811,GO:0006829,GO:0006882,GO:0016020,GO:0016021,GO:0030001,GO:0042803,GO:0046873,GO:0048471,GO:0055085,GO:0061448,GO:0071577	zinc ion transmembrane transporter activity|Golgi apparatus|transport|ion transport|zinc II ion transport|cellular zinc ion homeostasis|membrane|integral component of membrane|metal ion transport|protein homodimerization activity|metal ion transmembrane transporter activity|perinuclear region of cytoplasm|transmembrane transport|connective tissue development|zinc II ion transmembrane transport
ENSMUSG00000002107	1520.96	1499.62	1542.3	1.02846	0.0404814	0.789953	1	6.37687	6.25939	Celf2	protein_coding	CUGBP, Elav-like family member 2 [Source:MGI Symbol;Acc:MGI:1338822]	OTTMUSG00000011788	GO:0000166,GO:0003676,GO:0003723,GO:0005634,GO:0005737,GO:0006376,GO:0006397,GO:0044822	nucleotide binding|nucleic acid binding|RNA binding|nucleus|cytoplasm|mRNA splice site selection|mRNA processing|poly(A) RNA binding
ENSMUSG00000002108	425.211	461.503	388.919	0.842723	-0.24687	0.173219	1	8.68317	7.92881	Nr1h3	protein_coding	nuclear receptor subfamily 1, group H, member 3 [Source:MGI Symbol;Acc:MGI:1352462]	OTTMUSG00000014415	GO:0000122,GO:0000790,GO:0000978,GO:0001077,GO:0003677,GO:0003700,GO:0003707,GO:0004879,GO:0005515,GO:0005634,GO:0005737,GO:0006351,GO:0006355,GO:0006633,GO:0008270,GO:0010867,GO:0010870,GO:0010875,GO:0010887,GO:0032270,GO:0032369,GO:0032376,GO:0032570,GO:0032810,GO:0034145,GO:0042632,GO:0043031,GO:0043235,GO:0043277,GO:0043401,GO:0043565,GO:0044212,GO:0044255,GO:0045723,GO:0045861,GO:0045892,GO:…	negative regulation of transcription from RNA polymerase II promoter|nuclear chromatin|RNA polymerase II core promoter proximal region sequence-specific DNA binding|transcriptional activator activity, RNA polymerase II core promoter proximal region sequence-specific binding|DNA binding|transcription factor activity, sequence-specific DNA binding|steroid hormone receptor activity|RNA polymerase II…	path:mmu03320,path:mmu04932,path:mmu04931,path:mmu05160	PPAR signaling pathway|Non-alcoholic fatty liver disease (NAFLD)|Insulin resistance|Hepatitis C
ENSMUSG00000002109	118.781	127.672	109.891	0.86073	-0.216368	0.493568	1	1.78732	1.72323	Ddb2	protein_coding	damage specific DNA binding protein 2 [Source:MGI Symbol;Acc:MGI:1355314]	OTTMUSG00000014414	GO:0000209,GO:0003677,GO:0003684,GO:0004842,GO:0005634,GO:0005654,GO:0006281,GO:0006290,GO:0006974,GO:0009411,GO:0030054,GO:0031465,GO:0035518,GO:0043234,GO:0051865,GO:0070914,GO:0080008	protein polyubiquitination|DNA binding|damaged DNA binding|ubiquitin-protein transferase activity|nucleus|nucleoplasm|DNA repair|pyrimidine dimer repair|cellular response to DNA damage stimulus|response to UV|cell junction|Cul4B-RING E3 ubiquitin ligase complex|histone H2A monoubiquitination|protein complex|protein autoubiquitination|UV-damage excision repair|Cul4-RING E3 ubiquitin ligase complex	path:mmu04120,path:mmu03420,path:mmu04115,path:mmu05161	Ubiquitin mediated proteolysis|Nucleotide excision repair|p53 signaling pathway|Hepatitis B
ENSMUSG00000002111	37.8797	47.0921	28.6672	0.608748	-0.716083	0.170283	1	0.913317	0.63118	Spi1	protein_coding	spleen focus forming virus (SFFV) proviral integration oncogene [Source:MGI Symbol;Acc:MGI:98282]	OTTMUSG00000014371	GO:0000122,GO:0000790,GO:0000978,GO:0000979,GO:0000980,GO:0000982,GO:0001047,GO:0001077,GO:0001078,GO:0001085,GO:0001205,GO:0001944,GO:0002320,GO:0002573,GO:0003677,GO:0003700,GO:0003705,GO:0003723,GO:0005515,GO:0005634,GO:0005667,GO:0006351,GO:0006355,GO:0006357,GO:0030098,GO:0030218,GO:0030225,GO:0030851,GO:0035019,GO:0043011,GO:0043565,GO:0043966,GO:0044027,GO:0045347,GO:0045646,GO:0045814,GO:…	negative regulation of transcription from RNA polymerase II promoter|nuclear chromatin|RNA polymerase II core promoter proximal region sequence-specific DNA binding|RNA polymerase II core promoter sequence-specific DNA binding|RNA polymerase II distal enhancer sequence-specific DNA binding|transcription factor activity, RNA polymerase II core promoter proximal region sequence-specific binding|cor…	path:mmu04380,path:mmu05200,path:mmu05202,path:mmu05221,path:mmu05166,path:mmu05169	Osteoclast differentiation|Pathways in cancer|Transcriptional misregulation in cancers|Acute myeloid leukemia|HTLV-I infection|Epstein-Barr virus infection
ENSMUSG00000002129	849.535	891.611	807.46	0.90562	-0.143023	0.350811	1	7.29939	6.7236	Sf3a1	protein_coding	splicing factor 3a, subunit 1 [Source:MGI Symbol;Acc:MGI:1914715]	OTTMUSG00000005059	GO:0000381,GO:0000389,GO:0000398,GO:0003723,GO:0005634,GO:0005654,GO:0005681,GO:0005684,GO:0005686,GO:0006396,GO:0006397,GO:0008380,GO:0044822,GO:0071004,GO:0071013	regulation of alternative mRNA splicing, via spliceosome|mRNA 3'-splice site recognition|mRNA splicing, via spliceosome|RNA binding|nucleus|nucleoplasm|spliceosomal complex|U2-type spliceosomal complex|U2 snRNP|RNA processing|mRNA processing|RNA splicing|poly(A) RNA binding|U2-type prespliceosome|catalytic step 2 spliceosome	path:mmu03040	Spliceosome
ENSMUSG00000002147	1549.12	1576.02	1522.23	0.965872	-0.050096	0.7405	1	16.1732	16.0418	Stat6	protein_coding	signal transducer and activator of transcription 6 [Source:MGI Symbol;Acc:MGI:103034]	OTTMUSG00000031818	GO:0000122,GO:0000790,GO:0000979,GO:0002296,GO:0002829,GO:0003677,GO:0003700,GO:0005634,GO:0005654,GO:0005737,GO:0006351,GO:0006355,GO:0007165,GO:0019221,GO:0019903,GO:0033598,GO:0034097,GO:0035771,GO:0042127,GO:0042802,GO:0043565,GO:0045121,GO:0045944,GO:0048295,GO:0060443,GO:0070301,GO:1902170	negative regulation of transcription from RNA polymerase II promoter|nuclear chromatin|RNA polymerase II core promoter sequence-specific DNA binding|T-helper 1 cell lineage commitment|negative regulation of type 2 immune response|DNA binding|transcription factor activity, sequence-specific DNA binding|nucleus|nucleoplasm|cytoplasm|transcription, DNA-templated|regulation of transcription, DNA-temp…	path:mmu04630,path:mmu05321,path:mmu05161	Jak-STAT signaling pathway|Inflammatiory bowel disease (IBD)|Hepatitis B
ENSMUSG00000002190	1.47882	1.04649	1.91115	1.82624	0.868879	1	1	0.0104534	0.0185783	Clgn	protein_coding	calmegin [Source:MGI Symbol;Acc:MGI:107472]	OTTMUSG00000022192	GO:0005509,GO:0005515,GO:0005635,GO:0005783,GO:0006457,GO:0006461,GO:0007275,GO:0007283,GO:0007338,GO:0007339,GO:0016020,GO:0016021,GO:0030154,GO:0044183,GO:0051082,GO:0051321	calcium ion binding|protein binding|nuclear envelope|endoplasmic reticulum|protein folding|protein complex assembly|multicellular organism development|spermatogenesis|single fertilization|binding of sperm to zona pellucida|membrane|integral component of membrane|cell differentiation|protein binding involved in protein folding|unfolded protein binding|meiotic cell cycle
ENSMUSG00000002204	4.09505	6.27895	1.91115	0.304374	-1.71608	0.371812	1	0.169202	0	Napsa	protein_coding	napsin A aspartic peptidase [Source:MGI Symbol;Acc:MGI:109365]	OTTMUSG00000021117	GO:0004175,GO:0004190,GO:0005515,GO:0005576,GO:0005615,GO:0005764,GO:0006508,GO:0008233,GO:0016787,GO:0030163,GO:0033619,GO:0042500,GO:0043129,GO:0070062,GO:0097208	endopeptidase activity|aspartic-type endopeptidase activity|protein binding|extracellular region|extracellular space|lysosome|proteolysis|peptidase activity|hydrolase activity|protein catabolic process|membrane protein proteolysis|aspartic endopeptidase activity, intramembrane cleaving|surfactant homeostasis|extracellular exosome|alveolar lamellar body	path:mmu04142	Lysosome
ENSMUSG00000002205	465.186	446.852	483.521	1.08206	0.113781	0.523765	1	6.39769	7.21968	Vrk3	protein_coding	vaccinia related kinase 3 [Source:MGI Symbol;Acc:MGI:2182465]	OTTMUSG00000022259	GO:0000166,GO:0004672,GO:0004674,GO:0005524,GO:0005634,GO:0005737,GO:0006468,GO:0008360,GO:0018105,GO:0019903,GO:0032516,GO:0070373	nucleotide binding|protein kinase activity|protein serine/threonine kinase activity|ATP binding|nucleus|cytoplasm|protein phosphorylation|regulation of cell shape|peptidyl-serine phosphorylation|protein phosphatase binding|positive regulation of phosphoprotein phosphatase activity|negative regulation of ERK1 and ERK2 cascade
ENSMUSG00000002210	217.815	240.693	194.937	0.809899	-0.304185	0.199984	1	3.83749	3.45889	Smg9	protein_coding	smg-9 homolog, nonsense mediated mRNA decay factor (C. elegans) [Source:MGI Symbol;Acc:MGI:1919247]	OTTMUSG00000022275	GO:0000184,GO:0005622,GO:0042802	nuclear-transcribed mRNA catabolic process, nonsense-mediated decay|intracellular|identical protein binding
ENSMUSG00000002221	476.468	508.595	444.342	0.873666	-0.194846	0.265386	1	3.51631	2.85984	Paxip1	protein_coding	PAX interacting (with transcription-activation domain) protein 1 [Source:MGI Symbol;Acc:MGI:1890430]	OTTMUSG00000054125	GO:0000416,GO:0001570,GO:0005515,GO:0005634,GO:0006281,GO:0006310,GO:0006351,GO:0006355,GO:0006974,GO:0031398,GO:0035066,GO:0035097,GO:0043542,GO:0045830,GO:0048304,GO:0051571,GO:0060261,GO:0060612,GO:0060717,GO:1902749,GO:2001022	positive regulation of histone H3-K36 methylation|vasculogenesis|protein binding|nucleus|DNA repair|DNA recombination|transcription, DNA-templated|regulation of transcription, DNA-templated|cellular response to DNA damage stimulus|positive regulation of protein ubiquitination|positive regulation of histone acetylation|histone methyltransferase complex|endothelial cell migration|positive regulatio…
ENSMUSG00000002222	3312.06	3212.73	3411.4	1.06184	0.0865649	0.58785	1	25.0766	25.5137	Rmnd5a	protein_coding	required for meiotic nuclear division 5 homolog A (S. cerevisiae) [Source:MGI Symbol;Acc:MGI:1915727]	OTTMUSG00000023427	GO:0003674,GO:0005575,GO:0008150	molecular_function|cellular_component|biological_process
ENSMUSG00000002227	222.821	223.949	221.693	0.989927	-0.0146065	0.971686	1	2.02023	1.94382	Mov10	protein_coding	Moloney leukemia virus 10 [Source:MGI Symbol;Acc:MGI:97054]	OTTMUSG00000022217	GO:0000166,GO:0000932,GO:0003723,GO:0004386,GO:0005524,GO:0005615,GO:0005737,GO:0016787,GO:0031047,GO:0035195,GO:0035279,GO:0044822	nucleotide binding|cytoplasmic mRNA processing body|RNA binding|helicase activity|ATP binding|extracellular space|cytoplasm|hydrolase activity|gene silencing by RNA|gene silencing by miRNA|mRNA cleavage involved in gene silencing by miRNA|poly(A) RNA binding
ENSMUSG00000002228	462.909	482.432	443.386	0.919064	-0.121762	0.494681	1	11.9873	11.9068	Ppm1j	protein_coding	protein phosphatase 1J [Source:MGI Symbol;Acc:MGI:1919137]	OTTMUSG00000029325	GO:0003824,GO:0004721,GO:0004722,GO:0005515,GO:0006470,GO:0016787	catalytic activity|phosphoprotein phosphatase activity|protein serine/threonine phosphatase activity|protein binding|protein dephosphorylation|hydrolase activity
ENSMUSG00000002233	1109.01	1134.4	1083.62	0.95524	-0.0660647	0.663111	1	37.0992	36.9195	Rhoc	protein_coding	ras homolog gene family, member C [Source:MGI Symbol;Acc:MGI:106028]	OTTMUSG00000022218	GO:0000166,GO:0000910,GO:0004871,GO:0005515,GO:0005525,GO:0005634,GO:0005829,GO:0005886,GO:0007264,GO:0016020,GO:0032154,GO:0043123,GO:0043297,GO:0060193,GO:0070062	nucleotide binding|cytokinesis|signal transducer activity|protein binding|GTP binding|nucleus|cytosol|plasma membrane|small GTPase mediated signal transduction|membrane|cleavage furrow|positive regulation of I-kappaB kinase/NF-kappaB signaling|apical junction assembly|positive regulation of lipase activity|extracellular exosome
ENSMUSG00000002240	0	0	0					0	0	Prr27	protein_coding	proline rich 27 [Source:MGI Symbol;Acc:MGI:1921029]	OTTMUSG00000054074	GO:0003674,GO:0008150	molecular_function|biological_process
ENSMUSG00000002249	307.112	327.552	286.672	0.875197	-0.192321	0.351738	1	4.28926	4.06504	Tead3	protein_coding	TEA domain family member 3 [Source:MGI Symbol;Acc:MGI:109241]	OTTMUSG00000024245	GO:0001085,GO:0003677,GO:0003700,GO:0005634,GO:0005667,GO:0006351,GO:0006355,GO:0035329,GO:0045944,GO:0055059,GO:1902459	RNA polymerase II transcription factor binding|DNA binding|transcription factor activity, sequence-specific DNA binding|nucleus|transcription factor complex|transcription, DNA-templated|regulation of transcription, DNA-templated|hippo signaling|positive regulation of transcription from RNA polymerase II promoter|asymmetric neuroblast division|positive regulation of stem cell population maintenance	path:mmu04390,path:mmu04392	Hippo signaling pathway|Hippo signaling pathway - multiple species
ENSMUSG00000002250	874.446	948.121	800.771	0.844587	-0.243681	0.109114	1	13.1074	11.9125	Ppard	protein_coding	peroxisome proliferator activator receptor delta [Source:MGI Symbol;Acc:MGI:101884]	OTTMUSG00000023384	GO:0000122,GO:0000790,GO:0001227,GO:0001890,GO:0003677,GO:0003700,GO:0003707,GO:0003713,GO:0004879,GO:0005504,GO:0005634,GO:0006029,GO:0006351,GO:0006355,GO:0006629,GO:0006776,GO:0006915,GO:0007566,GO:0008047,GO:0008144,GO:0008270,GO:0008283,GO:0008284,GO:0008289,GO:0008366,GO:0008544,GO:0008654,GO:0009299,GO:0009987,GO:0010628,GO:0014068,GO:0014842,GO:0014912,GO:0016501,GO:0019395,GO:0030154,GO:…	negative regulation of transcription from RNA polymerase II promoter|nuclear chromatin|transcriptional repressor activity, RNA polymerase II transcription regulatory region sequence-specific binding|placenta development|DNA binding|transcription factor activity, sequence-specific DNA binding|steroid hormone receptor activity|transcription coactivator activity|RNA polymerase II transcription facto…	path:mmu04310,path:mmu03320,path:mmu05200,path:mmu05221	Wnt signaling pathway|PPAR signaling pathway|Pathways in cancer|Acute myeloid leukemia
ENSMUSG00000002257	39.1312	42.9061	35.3562	0.824037	-0.279219	0.615426	1	0.911833	0.802434	Def6	protein_coding	differentially expressed in FDCP 6 [Source:MGI Symbol;Acc:MGI:1346328]	OTTMUSG00000023387	GO:0005515,GO:0005634,GO:0005737,GO:0005856,GO:0005886,GO:0005911,GO:0016020,GO:0042995	protein binding|nucleus|cytoplasm|cytoskeleton|plasma membrane|cell-cell junction|membrane|cell projection
ENSMUSG00000002265	1098.18	1149.05	1047.31	0.911459	-0.133751	0.373271	1	4.53557	4.14127	Peg3	protein_coding	paternally expressed 3 [Source:MGI Symbol;Acc:MGI:104748]	OTTMUSG00000022283	GO:0000122,GO:0003676,GO:0005634,GO:0005654,GO:0005737,GO:0005776,GO:0006915,GO:0010468,GO:0045944,GO:0046872	negative regulation of transcription from RNA polymerase II promoter|nucleic acid binding|nucleus|nucleoplasm|cytoplasm|autophagosome|apoptotic process|regulation of gene expression|positive regulation of transcription from RNA polymerase II promoter|metal ion binding
ENSMUSG00000002266	84.5877	77.4404	91.7351	1.18459	0.244389	0.509723	1	0.376892	0.430493	Zim1	protein_coding	zinc finger, imprinted 1 [Source:MGI Symbol;Acc:MGI:1341879]	OTTMUSG00000027111	GO:0003700,GO:0006355	transcription factor activity, sequence-specific DNA binding|regulation of transcription, DNA-templated
ENSMUSG00000002274	238.428	253.251	223.604	0.882936	-0.179619	0.437046	1	11.7167	10.8696	Metrn	protein_coding	meteorin, glial cell differentiation regulator [Source:MGI Symbol;Acc:MGI:1917333]		GO:0003674,GO:0005576,GO:0005615,GO:0007275,GO:0007399,GO:0010001,GO:0030154,GO:0050772	molecular_function|extracellular region|extracellular space|multicellular organism development|nervous system development|glial cell differentiation|cell differentiation|positive regulation of axonogenesis
ENSMUSG00000002279	501.497	468.828	534.166	1.13936	0.188229	0.274761	1	5.59184	6.64087	Lmf1	protein_coding	lipase maturation factor 1 [Source:MGI Symbol;Acc:MGI:1923733]	OTTMUSG00000031244	GO:0005515,GO:0005783,GO:0005789,GO:0006888,GO:0009306,GO:0016020,GO:0016021,GO:0033578,GO:0034382,GO:0051006,GO:0051604,GO:0090181,GO:0090207	protein binding|endoplasmic reticulum|endoplasmic reticulum membrane|ER to Golgi vesicle-mediated transport|protein secretion|membrane|integral component of membrane|protein glycosylation in Golgi|chylomicron remnant clearance|positive regulation of lipoprotein lipase activity|protein maturation|regulation of cholesterol metabolic process|regulation of triglyceride metabolic process
ENSMUSG00000002280	953.256	1002.54	903.973	0.901684	-0.149306	0.324115	1	12.2513	10.5014	Narfl	protein_coding	nuclear prelamin A recognition factor-like [Source:MGI Symbol;Acc:MGI:1914813]	OTTMUSG00000033885	GO:0001666,GO:0002244,GO:0006355,GO:0016226,GO:0032364,GO:0046872,GO:0051536,GO:0051539,GO:0097361	response to hypoxia|hematopoietic progenitor cell differentiation|regulation of transcription, DNA-templated|iron-sulfur cluster assembly|oxygen homeostasis|metal ion binding|iron-sulfur cluster binding|4 iron, 4 sulfur cluster binding|CIA complex
ENSMUSG00000002289	790.439	587.082	993.797	1.69278	0.75939	9.45855e-07	0.00104713	8.67757	14.7191	Angptl4	protein_coding	angiopoietin-like 4 [Source:MGI Symbol;Acc:MGI:1888999]	OTTMUSG00000037206	GO:0001525,GO:0004857,GO:0005576,GO:0005578,GO:0005615,GO:0009267,GO:0042802,GO:0043066,GO:0045834,GO:0051005,GO:0051260,GO:0070328,GO:0072562,GO:2000352	angiogenesis|enzyme inhibitor activity|extracellular region|proteinaceous extracellular matrix|extracellular space|cellular response to starvation|identical protein binding|negative regulation of apoptotic process|positive regulation of lipid metabolic process|negative regulation of lipoprotein lipase activity|protein homooligomerization|triglyceride homeostasis|blood microparticle|negative regul…	path:mmu03320	PPAR signaling pathway
ENSMUSG00000002297	37.9029	36.6272	39.1785	1.06966	0.0971484	0.904517	1	0.366229	0.440272	Dbf4	protein_coding	DBF4 zinc finger [Source:MGI Symbol;Acc:MGI:1351328]	OTTMUSG00000035269	GO:0003676,GO:0004674,GO:0005634,GO:0006260,GO:0007049,GO:0007089,GO:0008270,GO:0046872	nucleic acid binding|protein serine/threonine kinase activity|nucleus|DNA replication|cell cycle|traversing start control point of mitotic cell cycle|zinc ion binding|metal ion binding	path:mmu04110	Cell cycle
ENSMUSG00000002307	278.287	290.925	265.65	0.913122	-0.131121	0.54778	1	4.00914	3.78865	Daxx	protein_coding	Fas death domain-associated protein [Source:MGI Symbol;Acc:MGI:1197015]	OTTMUSG00000037068	GO:0000122,GO:0000281,GO:0000775,GO:0000792,GO:0001741,GO:0001934,GO:0002039,GO:0003713,GO:0003714,GO:0005515,GO:0005634,GO:0005694,GO:0005737,GO:0005829,GO:0005874,GO:0005938,GO:0006334,GO:0006338,GO:0006351,GO:0006355,GO:0006915,GO:0008134,GO:0008432,GO:0010832,GO:0016568,GO:0016605,GO:0019894,GO:0019899,GO:0019901,GO:0030295,GO:0030521,GO:0030578,GO:0031396,GO:0031625,GO:0033129,GO:0040014,GO:…	negative regulation of transcription from RNA polymerase II promoter|mitotic cytokinesis|chromosome, centromeric region|heterochromatin|XY body|positive regulation of protein phosphorylation|p53 binding|transcription coactivator activity|transcription corepressor activity|protein binding|nucleus|chromosome|cytoplasm|cytosol|microtubule|cell cortex|nucleosome assembly|chromatin remodeling|transcri…	path:mmu04010,path:mmu04210,path:mmu05014,path:mmu05168	MAPK signaling pathway|Apoptosis|Amyotrophic lateral sclerosis (ALS)|Herpes simplex infection
ENSMUSG00000002308	312.641	311.854	313.428	1.00505	0.00726294	0.989578	1	4.89909	4.98343	Cd320	protein_coding	CD320 antigen [Source:MGI Symbol;Acc:MGI:1860083]	OTTMUSG00000037211	GO:0005783,GO:0005886,GO:0008083,GO:0016020,GO:0016021,GO:0030656,GO:0031419,GO:0070062	endoplasmic reticulum|plasma membrane|growth factor activity|membrane|integral component of membrane|regulation of vitamin metabolic process|cobalamin binding|extracellular exosome
ENSMUSG00000002319	949.481	959.632	939.329	0.978843	-0.0308509	0.84486	1	9.94976	10.2716	Ipo4	protein_coding	importin 4 [Source:MGI Symbol;Acc:MGI:1923001]	OTTMUSG00000027877	GO:0000059,GO:0000060,GO:0000790,GO:0005515,GO:0005634,GO:0005737,GO:0006335,GO:0006336,GO:0006607,GO:0006610,GO:0006810,GO:0006886,GO:0008139,GO:0008536,GO:0008565,GO:0015031,GO:0016020,GO:0031965,GO:0034399,GO:0042254,GO:0043234	protein import into nucleus, docking|protein import into nucleus, translocation|nuclear chromatin|protein binding|nucleus|cytoplasm|DNA replication-dependent nucleosome assembly|DNA replication-independent nucleosome assembly|NLS-bearing protein import into nucleus|ribosomal protein import into nucleus|transport|intracellular protein transport|nuclear localization sequence binding|Ran GTPase bind…
ENSMUSG00000002320	763.333	788.008	738.659	0.937375	-0.093302	0.55203	1	11.3635	10.8202	Tm9sf1	protein_coding	transmembrane 9 superfamily member 1 [Source:MGI Symbol;Acc:MGI:1921390]	OTTMUSG00000027875	GO:0003674,GO:0005764,GO:0006914,GO:0008150,GO:0016020,GO:0016021,GO:0031410	molecular_function|lysosome|autophagy|biological_process|membrane|integral component of membrane|cytoplasmic vesicle
ENSMUSG00000002324	0	0	0					0	0	Rec8	protein_coding	REC8 meiotic recombination protein [Source:MGI Symbol;Acc:MGI:1929645]	OTTMUSG00000027876	GO:0000228,GO:0000724,GO:0000775,GO:0000778,GO:0000780,GO:0000794,GO:0000795,GO:0000800,GO:0001556,GO:0001673,GO:0005515,GO:0005634,GO:0005694,GO:0007059,GO:0007126,GO:0007129,GO:0007130,GO:0007141,GO:0007286,GO:0009566,GO:0030893,GO:0034991,GO:0051321,GO:0072520	nuclear chromosome|double-strand break repair via homologous recombination|chromosome, centromeric region|condensed nuclear chromosome kinetochore|condensed nuclear chromosome, centromeric region|condensed nuclear chromosome|synaptonemal complex|lateral element|oocyte maturation|male germ cell nucleus|protein binding|nucleus|chromosome|chromosome segregation|meiotic nuclear division|synapsis|syna…	path:mmu04114	Oocyte meiosis
ENSMUSG00000002325	388.151	389.295	387.008	0.994125	-0.00850126	0.97926	1	4.47813	4.53704	Irf9	protein_coding	interferon regulatory factor 9 [Source:MGI Symbol;Acc:MGI:107587]	OTTMUSG00000029027	GO:0000975,GO:0001047,GO:0003677,GO:0003700,GO:0005515,GO:0005634,GO:0005737,GO:0006351,GO:0006355,GO:0045351	regulatory region DNA binding|core promoter binding|DNA binding|transcription factor activity, sequence-specific DNA binding|protein binding|nucleus|cytoplasm|transcription, DNA-templated|regulation of transcription, DNA-templated|type I interferon biosynthetic process	path:mmu04630,path:mmu04380,path:mmu05203,path:mmu05162,path:mmu05164,path:mmu05160,path:mmu05168	Jak-STAT signaling pathway|Osteoclast differentiation|Viral carcinogenesis|Measles|Influenza A|Hepatitis C|Herpes simplex infection
ENSMUSG00000002326	286.227	308.715	263.738	0.854311	-0.227167	0.283843	1	7.67293	6.94518	Gmpr2	protein_coding	guanosine monophosphate reductase 2 [Source:MGI Symbol;Acc:MGI:1917903]		GO:0003824,GO:0003920,GO:0005575,GO:0006144,GO:0009117,GO:0016491,GO:0030224,GO:0046038,GO:0046872,GO:0055114,GO:1902560	catalytic activity|GMP reductase activity|cellular_component|purine nucleobase metabolic process|nucleotide metabolic process|oxidoreductase activity|monocyte differentiation|GMP catabolic process|metal ion binding|oxidation-reduction process|GMP reductase complex	path:mmu00230	Purine metabolism
ENSMUSG00000002329	942.496	963.818	921.173	0.955754	-0.0652886	0.670748	1	26.4083	25.0192	Mdp1	protein_coding	magnesium-dependent phosphatase 1 [Source:MGI Symbol;Acc:MGI:1915131]		GO:0004721,GO:0004725,GO:0008138,GO:0008330,GO:0008579,GO:0008969,GO:0016312,GO:0016787,GO:0016791,GO:0017017,GO:0017161,GO:0019178,GO:0019198,GO:0030351,GO:0030352,GO:0030389,GO:0030487,GO:0043726,GO:0043812,GO:0043813,GO:0046872,GO:0052629,GO:0052745,GO:0052825,GO:0052828,GO:0052829,GO:0052830,GO:0052831,GO:0052867,GO:0070062,GO:1990003	phosphoprotein phosphatase activity|protein tyrosine phosphatase activity|protein tyrosine/serine/threonine phosphatase activity|protein tyrosine/threonine phosphatase activity|JUN kinase phosphatase activity|phosphohistidine phosphatase activity|inositol bisphosphate phosphatase activity|hydrolase activity|phosphatase activity|MAP kinase tyrosine/serine/threonine phosphatase activity|inositol-1,…
ENSMUSG00000002332	563.47	531.618	595.323	1.11983	0.163283	0.327659	1	18.455	21.324	Dhrs1	protein_coding	dehydrogenase/reductase (SDR family) member 1 [Source:MGI Symbol;Acc:MGI:1196314]	OTTMUSG00000027853	GO:0003674,GO:0005739,GO:0005743,GO:0005783,GO:0008150,GO:0016491,GO:0018446,GO:0018447,GO:0018448,GO:0018449,GO:0018450,GO:0034522,GO:0034582,GO:0034778,GO:0034817,GO:0034821,GO:0034847,GO:0034863,GO:0034868,GO:0034871,GO:0034891,GO:0034901,GO:0034918,GO:0034944,GO:0042469,GO:0045703,GO:0055114	molecular_function|mitochondrion|mitochondrial inner membrane|endoplasmic reticulum|biological_process|oxidoreductase activity|pinocarveol dehydrogenase activity|chloral hydrate dehydrogenase activity|hydroxymethylmethylsilanediol oxidase activity|1-phenylethanol dehydrogenase activity|myrtenol dehydrogenase activity|cis-1,2-dihydroxy-1,2-dihydro-8-carboxynaphthalene dehydrogenase activity|3-hydr…
ENSMUSG00000002341	0	0	0					0	0	Ncan	protein_coding	neurocan [Source:MGI Symbol;Acc:MGI:104694]	OTTMUSG00000022194	GO:0001501,GO:0005201,GO:0005509,GO:0005540,GO:0005576,GO:0005578,GO:0007155,GO:0007417,GO:0030246,GO:0051823	skeletal system development|extracellular matrix structural constituent|calcium ion binding|hyaluronic acid binding|extracellular region|proteinaceous extracellular matrix|cell adhesion|central nervous system development|carbohydrate binding|regulation of synapse structural plasticity
ENSMUSG00000002342	1425.41	1411.72	1439.09	1.01939	0.0277109	0.857081	1	18.2049	19.1211	Tmem161a	protein_coding	transmembrane protein 161A [Source:MGI Symbol;Acc:MGI:2384577]	OTTMUSG00000022197	GO:0003674,GO:0005575,GO:0006950,GO:0016020,GO:0016021,GO:0032526,GO:0034599,GO:0034644,GO:0045739,GO:1902230	molecular_function|cellular_component|response to stress|membrane|integral component of membrane|response to retinoic acid|cellular response to oxidative stress|cellular response to UV|positive regulation of DNA repair|negative regulation of intrinsic apoptotic signaling pathway in response to DNA damage
ENSMUSG00000002343	225.961	230.228	221.693	0.962929	-0.0544993	0.833041	1	4.16245	3.9623	Armc6	protein_coding	armadillo repeat containing 6 [Source:MGI Symbol;Acc:MGI:1924063]	OTTMUSG00000022201	GO:0002244,GO:0003674,GO:0005575	hematopoietic progenitor cell differentiation|molecular_function|cellular_component
ENSMUSG00000002345	148.289	158.02	138.558	0.876839	-0.189616	0.509029	1	0.705347	0.836221	Borcs8	protein_coding	BLOC-1 related complex subunit 8 [Source:MGI Symbol;Acc:MGI:1919618]	OTTMUSG00000022206	GO:0003674,GO:0005575,GO:0008150	molecular_function|cellular_component|biological_process
ENSMUSG00000002346	2310.82	2392.28	2229.35	0.931896	-0.10176	0.506238	1	37.584	36.7776	Slc25a42	protein_coding	solute carrier family 25, member 42 [Source:MGI Symbol;Acc:MGI:1920345]	OTTMUSG00000022210	GO:0003735,GO:0005347,GO:0005634,GO:0005739,GO:0005743,GO:0006412,GO:0006810,GO:0015217,GO:0015228,GO:0015860,GO:0015866,GO:0015867,GO:0016020,GO:0016021,GO:0035349,GO:0043262,GO:0055085,GO:0080121,GO:0080122,GO:0098655,GO:0098656,GO:1901679	structural constituent of ribosome|ATP transmembrane transporter activity|nucleus|mitochondrion|mitochondrial inner membrane|translation|transport|ADP transmembrane transporter activity|coenzyme A transmembrane transporter activity|purine nucleoside transmembrane transport|ADP transport|ATP transport|membrane|integral component of membrane|coenzyme A transmembrane transport|adenosine-diphosphatas…
ENSMUSG00000002365	525.952	536.85	515.054	0.959401	-0.0597941	0.732868	1	9.09589	8.3445	Snx9	protein_coding	sorting nexin 9 [Source:MGI Symbol;Acc:MGI:1913866]		GO:0000281,GO:0005515,GO:0005545,GO:0005737,GO:0005768,GO:0005794,GO:0005802,GO:0005886,GO:0006810,GO:0006886,GO:0006897,GO:0006898,GO:0007049,GO:0007067,GO:0008289,GO:0015031,GO:0016020,GO:0016023,GO:0016050,GO:0016197,GO:0019898,GO:0030136,GO:0030659,GO:0031234,GO:0031410,GO:0031625,GO:0032461,GO:0035091,GO:0036089,GO:0042803,GO:0042995,GO:0043547,GO:0045860,GO:0051044,GO:0051301,GO:0060988,GO:…	mitotic cytokinesis|protein binding|1-phosphatidylinositol binding|cytoplasm|endosome|Golgi apparatus|trans-Golgi network|plasma membrane|transport|intracellular protein transport|endocytosis|receptor-mediated endocytosis|cell cycle|mitotic nuclear division|lipid binding|protein transport|membrane|cytoplasmic, membrane-bounded vesicle|vesicle organization|endosomal transport|extrinsic component o…
ENSMUSG00000002372	863.507	839.286	887.728	1.05772	0.0809558	0.6001	1	13.8797	16.0347	Ranbp3	protein_coding	RAN binding protein 3 [Source:MGI Symbol;Acc:MGI:1919060]		GO:0005634,GO:0005654,GO:0005737,GO:0005829,GO:0006810,GO:0008536,GO:0015031,GO:0046827,GO:0046907,GO:0070412	nucleus|nucleoplasm|cytoplasm|cytosol|transport|Ran GTPase binding|protein transport|positive regulation of protein export from nucleus|intracellular transport|R-SMAD binding	path:mmu05166	HTLV-I infection
ENSMUSG00000002379	3953.04	4043.64	3862.43	0.955186	-0.0661463	0.687234	1	66.4834	66.3553	Ndufa11	protein_coding	NADH dehydrogenase (ubiquinone) 1 alpha subcomplex 11 [Source:MGI Symbol;Acc:MGI:1917125]		GO:0003674,GO:0005739,GO:0005743,GO:0005747,GO:0006810,GO:0016020,GO:0016021,GO:0055114,GO:0070469	molecular_function|mitochondrion|mitochondrial inner membrane|mitochondrial respiratory chain complex I|transport|membrane|integral component of membrane|oxidation-reduction process|respiratory chain	path:mmu00190,path:mmu05010,path:mmu05012,path:mmu05016,path:mmu04932	Oxidative phosphorylation|Alzheimer's disease|Parkinson's disease|Huntington's disease|Non-alcoholic fatty liver disease (NAFLD)
ENSMUSG00000002384	0	0	0					0	0	Bmp8b	protein_coding	bone morphogenetic protein 8b [Source:MGI Symbol;Acc:MGI:107335]	OTTMUSG00000008937	GO:0001503,GO:0002024,GO:0005125,GO:0005160,GO:0005576,GO:0005615,GO:0007179,GO:0007275,GO:0007281,GO:0007283,GO:0008083,GO:0010862,GO:0030154,GO:0030509,GO:0040007,GO:0042981,GO:0043408,GO:0048598,GO:0051216,GO:0060395,GO:0070700,GO:2000505	ossification|diet induced thermogenesis|cytokine activity|transforming growth factor beta receptor binding|extracellular region|extracellular space|transforming growth factor beta receptor signaling pathway|multicellular organism development|germ cell development|spermatogenesis|growth factor activity|positive regulation of pathway-restricted SMAD protein phosphorylation|cell differentiation|BMP …	path:mmu04350,path:mmu04390	TGF-beta signaling pathway|Hippo signaling pathway
ENSMUSG00000002393	242.524	237.554	247.494	1.04184	0.0591393	0.81062	1	6.79154	7.99118	Nr2f6	protein_coding	nuclear receptor subfamily 2, group F, member 6 [Source:MGI Symbol;Acc:MGI:1352453]	OTTMUSG00000022854	GO:0000122,GO:0000980,GO:0001227,GO:0003677,GO:0003700,GO:0003707,GO:0004879,GO:0005515,GO:0005634,GO:0006351,GO:0006355,GO:0008270,GO:0043153,GO:0043401,GO:0043565,GO:0046872,GO:0048666,GO:0050965	negative regulation of transcription from RNA polymerase II promoter|RNA polymerase II distal enhancer sequence-specific DNA binding|transcriptional repressor activity, RNA polymerase II transcription regulatory region sequence-specific binding|DNA binding|transcription factor activity, sequence-specific DNA binding|steroid hormone receptor activity|RNA polymerase II transcription factor activity…
ENSMUSG00000002395	1022.35	998.353	1046.35	1.04808	0.0677492	0.656744	1	35.4696	38.2452	Use1	protein_coding	unconventional SNARE in the ER 1 homolog (S. cerevisiae) [Source:MGI Symbol;Acc:MGI:1914273]	OTTMUSG00000022213	GO:0005783,GO:0006810,GO:0007029,GO:0015031,GO:0016020,GO:0016021,GO:0016192,GO:0060628,GO:0071786	endoplasmic reticulum|transport|endoplasmic reticulum organization|protein transport|membrane|integral component of membrane|vesicle-mediated transport|regulation of ER to Golgi vesicle-mediated transport|endoplasmic reticulum tubular network organization	path:mmu04130	SNARE interactions in vesicular transport
ENSMUSG00000002396	189.264	188.368	190.159	1.00951	0.013651	0.980655	1	0.956182	1.0491	Ocel1	protein_coding	occludin/ELL domain containing 1 [Source:MGI Symbol;Acc:MGI:1924340]	OTTMUSG00000022215	GO:0003674,GO:0005575,GO:0008150	molecular_function|cellular_component|biological_process
ENSMUSG00000002409	349.794	342.203	357.385	1.04437	0.0626271	0.76027	1	6.64767	7.37575	Dyrk1b	protein_coding	dual-specificity tyrosine-(Y)-phosphorylation regulated kinase 1b [Source:MGI Symbol;Acc:MGI:1330302]	OTTMUSG00000037983	GO:0000166,GO:0003713,GO:0004672,GO:0004674,GO:0004712,GO:0004713,GO:0005524,GO:0005634,GO:0006468,GO:0007520,GO:0016301,GO:0016310,GO:0016740,GO:0045893,GO:0060612	nucleotide binding|transcription coactivator activity|protein kinase activity|protein serine/threonine kinase activity|protein serine/threonine/tyrosine kinase activity|protein tyrosine kinase activity|ATP binding|nucleus|protein phosphorylation|myoblast fusion|kinase activity|phosphorylation|transferase activity|positive regulation of transcription, DNA-templated|adipose tissue development
ENSMUSG00000002413	758.603	745.102	772.104	1.03624	0.0513575	0.747988	1	3.08252	3.08144	Braf	protein_coding	Braf transforming gene [Source:MGI Symbol;Acc:MGI:88190]	OTTMUSG00000035245	GO:0000165,GO:0000166,GO:0002318,GO:0004672,GO:0004674,GO:0004709,GO:0005057,GO:0005509,GO:0005515,GO:0005524,GO:0005634,GO:0005737,GO:0005739,GO:0005886,GO:0006468,GO:0007165,GO:0008542,GO:0010628,GO:0010764,GO:0015758,GO:0016020,GO:0016301,GO:0016310,GO:0016740,GO:0030154,GO:0030878,GO:0031434,GO:0033138,GO:0035019,GO:0035556,GO:0035690,GO:0042127,GO:0042802,GO:0043005,GO:0043066,GO:0043231,GO:…	MAPK cascade|nucleotide binding|myeloid progenitor cell differentiation|protein kinase activity|protein serine/threonine kinase activity|MAP kinase kinase kinase activity|receptor signaling protein activity|calcium ion binding|protein binding|ATP binding|nucleus|cytoplasm|mitochondrion|plasma membrane|protein phosphorylation|signal transduction|visual learning|positive regulation of gene expressi…	path:mmu04015,path:mmu04010,path:mmu04012,path:mmu04068,path:mmu04024,path:mmu04150,path:mmu04810,path:mmu04510,path:mmu04650,path:mmu04062,path:mmu04910,path:mmu04914,path:mmu04270,path:mmu04726,path:mmu04720,path:mmu04730,path:mmu04722,path:mmu04320,path:mmu05200,path:mmu05205,path:mmu05210,path:mmu05212,path:mmu05214,path:mmu05216,path:mmu05221,path:mmu05220,path:mmu05218,path:mmu05211,path:mm…	Rap1 signaling pathway|MAPK signaling pathway|ErbB signaling pathway|FoxO signaling pathway|cAMP signaling pathway|mTOR signaling pathway|Regulation of actin cytoskeleton|Focal adhesion|Natural killer cell mediated cytotoxicity|Chemokine signaling pathway|Insulin signaling pathway|Progesterone-mediated oocyte maturation|Vascular smooth muscle contraction|Serotonergic synapse|Long-term potentiatio…
ENSMUSG00000002416	89.6152	94.1842	85.0461	0.902976	-0.14724	0.695751	1	9.95306	9.05479	Ndufb2	protein_coding	NADH dehydrogenase (ubiquinone) 1 beta subcomplex, 2 [Source:MGI Symbol;Acc:MGI:1915448]	OTTMUSG00000026896	GO:0003674,GO:0005739,GO:0005743,GO:0005747,GO:0006810,GO:0008150,GO:0016020,GO:0055114,GO:0070469	molecular_function|mitochondrion|mitochondrial inner membrane|mitochondrial respiratory chain complex I|transport|biological_process|membrane|oxidation-reduction process|respiratory chain	path:mmu00190,path:mmu05010,path:mmu05012,path:mmu05016,path:mmu04932	Oxidative phosphorylation|Alzheimer's disease|Parkinson's disease|Huntington's disease|Non-alcoholic fatty liver disease (NAFLD)
ENSMUSG00000002428	544.54	557.78	531.299	0.952525	-0.0701712	0.683358	1	3.65581	3.41968	Hltf	protein_coding	helicase-like transcription factor [Source:MGI Symbol;Acc:MGI:1196437]	OTTMUSG00000026001	GO:0000166,GO:0000209,GO:0000978,GO:0001077,GO:0003676,GO:0003677,GO:0003824,GO:0004386,GO:0005524,GO:0005634,GO:0005654,GO:0005737,GO:0006301,GO:0006351,GO:0006357,GO:0008152,GO:0008270,GO:0008766,GO:0016020,GO:0016568,GO:0016787,GO:0016818,GO:0016874,GO:0016887,GO:0018169,GO:0031625,GO:0043773,GO:0043774,GO:0044822,GO:0045944,GO:0046872,GO:0061630,GO:0070735,GO:0070736,GO:0070737,GO:0070738,GO:…	nucleotide binding|protein polyubiquitination|RNA polymerase II core promoter proximal region sequence-specific DNA binding|transcriptional activator activity, RNA polymerase II core promoter proximal region sequence-specific binding|nucleic acid binding|DNA binding|catalytic activity|helicase activity|ATP binding|nucleus|nucleoplasm|cytoplasm|postreplication repair|transcription, DNA-templated|r…
ENSMUSG00000002455	978.42	987.888	968.952	0.980832	-0.0279217	0.859674	1	10.3157	10.4372	Prpf6	protein_coding	PRP6 pre-mRNA splicing factor 6 homolog (yeast) [Source:MGI Symbol;Acc:MGI:1922946]	OTTMUSG00000016808	GO:0000244,GO:0000398,GO:0003713,GO:0003723,GO:0005634,GO:0005654,GO:0005681,GO:0005682,GO:0006396,GO:0006397,GO:0006403,GO:0008380,GO:0016020,GO:0043021,GO:0044822,GO:0045944,GO:0046540,GO:0050681,GO:0071013	spliceosomal tri-snRNP complex assembly|mRNA splicing, via spliceosome|transcription coactivator activity|RNA binding|nucleus|nucleoplasm|spliceosomal complex|U5 snRNP|RNA processing|mRNA processing|RNA localization|RNA splicing|membrane|ribonucleoprotein complex binding|poly(A) RNA binding|positive regulation of transcription from RNA polymerase II promoter|U4/U6 x U5 tri-snRNP complex|androgen …	path:mmu03040	Spliceosome
ENSMUSG00000002458	99.1022	103.603	94.6018	0.913122	-0.131121	0.716846	1	1.94822	1.57261	Rgs19	protein_coding	regulator of G-protein signaling 19 [Source:MGI Symbol;Acc:MGI:1915153]	OTTMUSG00000016814	GO:0001965,GO:0005096,GO:0005515,GO:0005737,GO:0005881,GO:0005886,GO:0005903,GO:0005938,GO:0006355,GO:0008013,GO:0008219,GO:0009950,GO:0009968,GO:0014069,GO:0016020,GO:0016023,GO:0019901,GO:0030136,GO:0030154,GO:0030877,GO:0035412,GO:0045121,GO:0070016,GO:0071407,GO:0090090,GO:0090244	G-protein alpha-subunit binding|GTPase activator activity|protein binding|cytoplasm|cytoplasmic microtubule|plasma membrane|brush border|cell cortex|regulation of transcription, DNA-templated|beta-catenin binding|cell death|dorsal/ventral axis specification|negative regulation of signal transduction|postsynaptic density|membrane|cytoplasmic, membrane-bounded vesicle|protein kinase binding|clathri…
ENSMUSG00000002459	1.52428	2.09298	0.955574	0.456561	-1.13112	0.947616	1	0.0410519	0.0189254	Rgs20	protein_coding	regulator of G-protein signaling 20 [Source:MGI Symbol;Acc:MGI:1929866]	OTTMUSG00000029338	GO:0005096,GO:0005634,GO:0005737,GO:0005794,GO:0005802,GO:0005881,GO:0005886,GO:0005938,GO:0006355,GO:0007186,GO:0008013,GO:0008219,GO:0009950,GO:0009968,GO:0014069,GO:0016020,GO:0016023,GO:0019901,GO:0030154,GO:0030877,GO:0035412,GO:0070016,GO:0071407,GO:0090090,GO:0090244	GTPase activator activity|nucleus|cytoplasm|Golgi apparatus|trans-Golgi network|cytoplasmic microtubule|plasma membrane|cell cortex|regulation of transcription, DNA-templated|G-protein coupled receptor signaling pathway|beta-catenin binding|cell death|dorsal/ventral axis specification|negative regulation of signal transduction|postsynaptic density|membrane|cytoplasmic, membrane-bounded vesicle|pr…
ENSMUSG00000002475	66.2964	52.3246	80.2682	1.53404	0.617341	0.122807	1	1.18483	1.96739	Abhd3	protein_coding	abhydrolase domain containing 3 [Source:MGI Symbol;Acc:MGI:2147183]	OTTMUSG00000028162	GO:0004623,GO:0005575,GO:0006629,GO:0008970,GO:0016020,GO:0016021,GO:0016787,GO:0046470,GO:0052689,GO:0052739,GO:0052740	phospholipase A2 activity|cellular_component|lipid metabolic process|phosphatidylcholine 1-acylhydrolase activity|membrane|integral component of membrane|hydrolase activity|phosphatidylcholine metabolic process|carboxylic ester hydrolase activity|phosphatidylserine 1-acylhydrolase activity|1-acyl-2-lysophosphatidylserine acylhydrolase activity
ENSMUSG00000002477	192.698	212.438	172.959	0.814163	-0.296611	0.236928	1	7.96815	8.83388	Snrpd1	protein_coding	small nuclear ribonucleoprotein D1 [Source:MGI Symbol;Acc:MGI:98344]		GO:0000243,GO:0000245,GO:0000387,GO:0002230,GO:0003723,GO:0005634,GO:0005681,GO:0005682,GO:0005685,GO:0005686,GO:0005687,GO:0005689,GO:0005737,GO:0005829,GO:0006396,GO:0006397,GO:0008380,GO:0030529,GO:0034709,GO:0034715,GO:0034719,GO:0044822,GO:0071010,GO:0071011,GO:0071013,GO:0097526,GO:0098779,GO:0098792,GO:1990446	commitment complex|spliceosomal complex assembly|spliceosomal snRNP assembly|positive regulation of defense response to virus by host|RNA binding|nucleus|spliceosomal complex|U5 snRNP|U1 snRNP|U2 snRNP|U4 snRNP|U12-type spliceosomal complex|cytoplasm|cytosol|RNA processing|mRNA processing|RNA splicing|intracellular ribonucleoprotein complex|methylosome|pICln-Sm protein complex|SMN-Sm protein comp…	path:mmu03040,path:mmu05322	Spliceosome|Systemic lupus erythematosus
ENSMUSG00000002486	171.768	170.578	172.959	1.01396	0.0199972	0.964122	1	2.42248	2.42635	Tchp	protein_coding	trichoplein, keratin filament binding [Source:MGI Symbol;Acc:MGI:1925082]	OTTMUSG00000014526	GO:0003674,GO:0005737,GO:0005739,GO:0005813,GO:0005856,GO:0005886,GO:0006915,GO:0016020,GO:0030030,GO:0030057,GO:0030308,GO:0045095,GO:0045179,GO:0097539,GO:1902018	molecular_function|cytoplasm|mitochondrion|centrosome|cytoskeleton|plasma membrane|apoptotic process|membrane|cell projection organization|desmosome|negative regulation of cell growth|keratin filament|apical cortex|ciliary transition fiber|negative regulation of cilium assembly
ENSMUSG00000002489	146.743	144.416	149.07	1.03222	0.0457572	0.895774	1	0.628378	0.600963	Tiam1	protein_coding	T cell lymphoma invasion and metastasis 1 [Source:MGI Symbol;Acc:MGI:103306]	OTTMUSG00000024287	GO:0003300,GO:0005057,GO:0005085,GO:0005089,GO:0005515,GO:0005543,GO:0005634,GO:0005737,GO:0005829,GO:0005874,GO:0005886,GO:0005911,GO:0007160,GO:0007165,GO:0007264,GO:0008017,GO:0008289,GO:0010976,GO:0016020,GO:0016477,GO:0016601,GO:0017016,GO:0019900,GO:0030054,GO:0030335,GO:0030676,GO:0030971,GO:0031234,GO:0031547,GO:0032092,GO:0032587,GO:0035023,GO:0035556,GO:0036477,GO:0043025,GO:0043087,GO:…	cardiac muscle hypertrophy|receptor signaling protein activity|guanyl-nucleotide exchange factor activity|Rho guanyl-nucleotide exchange factor activity|protein binding|phospholipid binding|nucleus|cytoplasm|cytosol|microtubule|plasma membrane|cell-cell junction|cell-matrix adhesion|signal transduction|small GTPase mediated signal transduction|microtubule binding|lipid binding|positive regulation…	path:mmu04014,path:mmu04015,path:mmu04024,path:mmu04810,path:mmu04062,path:mmu05205	Ras signaling pathway|Rap1 signaling pathway|cAMP signaling pathway|Regulation of actin cytoskeleton|Chemokine signaling pathway|Proteoglycans in cancer
ENSMUSG00000002496	2508.61	2655.99	2361.22	0.889017	-0.169718	0.270316	1	16.9882	15.7036	Tsc2	protein_coding	tuberous sclerosis 2 [Source:MGI Symbol;Acc:MGI:102548]		GO:0001666,GO:0001843,GO:0005096,GO:0005515,GO:0005737,GO:0005764,GO:0005829,GO:0005856,GO:0005901,GO:0006469,GO:0006606,GO:0007165,GO:0007507,GO:0008104,GO:0008285,GO:0010508,GO:0014065,GO:0014067,GO:0016020,GO:0016239,GO:0019902,GO:0030030,GO:0030100,GO:0030178,GO:0030425,GO:0030426,GO:0031267,GO:0032007,GO:0032869,GO:0033596,GO:0042803,GO:0043005,GO:0043025,GO:0043231,GO:0043234,GO:0043407,GO:…	response to hypoxia|neural tube closure|GTPase activator activity|protein binding|cytoplasm|lysosome|cytosol|cytoskeleton|caveola|negative regulation of protein kinase activity|protein import into nucleus|signal transduction|heart development|protein localization|negative regulation of cell proliferation|positive regulation of autophagy|phosphatidylinositol 3-kinase signaling|negative regulation …	path:mmu04072,path:mmu04151,path:mmu04152,path:mmu04150,path:mmu04115,path:mmu04910,path:mmu04919,path:mmu04211,path:mmu05231	Phospholipase D signaling pathway|PI3K-Akt signaling pathway|AMPK signaling pathway|mTOR signaling pathway|p53 signaling pathway|Insulin signaling pathway|Thyroid hormone signaling pathway|Longevity regulating pathway - mammal|Choline metabolism in cancer
ENSMUSG00000002500	3994.72	4013.29	3976.14	0.990743	-0.0134168	0.936421	1	83.6464	87.6104	Rpl3l	protein_coding	ribosomal protein L3-like [Source:MGI Symbol;Acc:MGI:1913461]	OTTMUSG00000043586	GO:0000027,GO:0003735,GO:0006412,GO:0016020,GO:0022625	ribosomal large subunit assembly|structural constituent of ribosome|translation|membrane|cytosolic large ribosomal subunit	path:mmu03010	Ribosome
ENSMUSG00000002504	3285.67	3177.15	3394.2	1.06832	0.0953392	0.549955	1	62.3811	69.986	Slc9a3r2	protein_coding	solute carrier family 9 (sodium/hydrogen exchanger), member 3 regulator 2 [Source:MGI Symbol;Acc:MGI:1890662]		GO:0005102,GO:0005515,GO:0005634,GO:0005737,GO:0005886,GO:0005925,GO:0007605,GO:0008013,GO:0008022,GO:0014067,GO:0016020,GO:0016247,GO:0016324,GO:0019902,GO:0030165,GO:0032420,GO:0032421,GO:0032947,GO:0043234,GO:0045838,GO:0050750,GO:0070062	receptor binding|protein binding|nucleus|cytoplasm|plasma membrane|focal adhesion|sensory perception of sound|beta-catenin binding|protein C-terminus binding|negative regulation of phosphatidylinositol 3-kinase signaling|membrane|channel regulator activity|apical plasma membrane|phosphatase binding|PDZ domain binding|stereocilium|stereocilium bundle|protein complex scaffold|protein complex|positi…	path:mmu04960	Aldosterone-regulated sodium reabsorption
ENSMUSG00000002524	1306.12	1316.49	1295.76	0.984255	-0.0228953	0.883075	1	29.9798	30.2239	Puf60	protein_coding	poly-U binding splicing factor 60 [Source:MGI Symbol;Acc:MGI:1915209]		GO:0000166,GO:0003676,GO:0003677,GO:0003723,GO:0005634,GO:0005654,GO:0006351,GO:0006355,GO:0006397,GO:0006915,GO:0008380,GO:0019907,GO:0030054,GO:0030529,GO:0042802,GO:0044822	nucleotide binding|nucleic acid binding|DNA binding|RNA binding|nucleus|nucleoplasm|transcription, DNA-templated|regulation of transcription, DNA-templated|mRNA processing|apoptotic process|RNA splicing|cyclin-dependent protein kinase activating kinase holoenzyme complex|cell junction|intracellular ribonucleoprotein complex|identical protein binding|poly(A) RNA binding	path:mmu03040	Spliceosome
ENSMUSG00000002546	2032.08	2046.94	2017.22	0.985481	-0.0211003	0.892233	1	17.2839	17.2973	Golga2	protein_coding	golgi autoantigen, golgin subfamily a, 2 [Source:MGI Symbol;Acc:MGI:2139395]	OTTMUSG00000012959	GO:0000137,GO:0000922,GO:0005515,GO:0005634,GO:0005737,GO:0005794,GO:0005801,GO:0005856,GO:0005874,GO:0006486,GO:0006888,GO:0007020,GO:0007049,GO:0007067,GO:0008017,GO:0008356,GO:0010507,GO:0016020,GO:0019901,GO:0019905,GO:0030134,GO:0032091,GO:0032403,GO:0032580,GO:0043025,GO:0043234,GO:0044431,GO:0050772,GO:0051225,GO:0051289,GO:0051297,GO:0051301,GO:0051645,GO:0060050,GO:0061676,GO:0072686,GO:…	Golgi cis cisterna|spindle pole|protein binding|nucleus|cytoplasm|Golgi apparatus|cis-Golgi network|cytoskeleton|microtubule|protein glycosylation|ER to Golgi vesicle-mediated transport|microtubule nucleation|cell cycle|mitotic nuclear division|microtubule binding|asymmetric cell division|negative regulation of autophagy|membrane|protein kinase binding|syntaxin binding|ER to Golgi transport vesic…
ENSMUSG00000002550	333.48	351.621	315.339	0.896816	-0.157116	0.433538	1	5.74823	5.30973	Uck1	protein_coding	uridine-cytidine kinase 1 [Source:MGI Symbol;Acc:MGI:98904]	OTTMUSG00000012955	GO:0000166,GO:0004849,GO:0005524,GO:0005829,GO:0006206,GO:0008152,GO:0016301,GO:0016310,GO:0016740,GO:0019206,GO:0043097	nucleotide binding|uridine kinase activity|ATP binding|cytosol|pyrimidine nucleobase metabolic process|metabolic process|kinase activity|phosphorylation|transferase activity|nucleoside kinase activity|pyrimidine nucleoside salvage	path:mmu00240,path:mmu00983	Pyrimidine metabolism|Drug metabolism - other enzymes
ENSMUSG00000002565	19.0651	20.9298	17.2003	0.82181	-0.283124	0.755647	1	0.295653	0.225309	Scin	protein_coding	scinderin [Source:MGI Symbol;Acc:MGI:1306794]	OTTMUSG00000027556	GO:0003779,GO:0005509,GO:0005737,GO:0005856,GO:0005903,GO:0008285,GO:0042989,GO:0043065,GO:0043234,GO:0045654,GO:0051014,GO:0051015,GO:0051127,GO:0051693,GO:0070062	actin binding|calcium ion binding|cytoplasm|cytoskeleton|brush border|negative regulation of cell proliferation|sequestering of actin monomers|positive regulation of apoptotic process|protein complex|positive regulation of megakaryocyte differentiation|actin filament severing|actin filament binding|positive regulation of actin nucleation|actin filament capping|extracellular exosome	path:mmu04810,path:mmu04666,path:mmu05203	Regulation of actin cytoskeleton|Fc gamma R-mediated phagocytosis|Viral carcinogenesis
ENSMUSG00000002578	9.91941	8.37193	11.4669	1.36968	0.453842	0.73763	1	0.0636518	0.0881913	Ikzf4	protein_coding	IKAROS family zinc finger 4 [Source:MGI Symbol;Acc:MGI:1343139]	OTTMUSG00000025110	GO:0003676,GO:0003677,GO:0003700,GO:0005515,GO:0005634,GO:0005654,GO:0005813,GO:0006351,GO:0006355,GO:0042803,GO:0043425,GO:0043565,GO:0044212,GO:0045892,GO:0045944,GO:0046872,GO:0046982	nucleic acid binding|DNA binding|transcription factor activity, sequence-specific DNA binding|protein binding|nucleus|nucleoplasm|centrosome|transcription, DNA-templated|regulation of transcription, DNA-templated|protein homodimerization activity|bHLH transcription factor binding|sequence-specific DNA binding|transcription regulatory region DNA binding|negative regulation of transcription, DNA-te…
ENSMUSG00000002580	500.721	516.967	484.476	0.937151	-0.0936458	0.592479	1	44.0836	42.4227	Mien1	protein_coding	migration and invasion enhancer 1 [Source:MGI Symbol;Acc:MGI:1913678]	OTTMUSG00000006365	GO:0005515,GO:0005654,GO:0005737,GO:0005829,GO:0005886,GO:0006915,GO:0016020,GO:0030335,GO:0031235,GO:0043066,GO:0051491,GO:0070062	protein binding|nucleoplasm|cytoplasm|cytosol|plasma membrane|apoptotic process|membrane|positive regulation of cell migration|intrinsic component of the cytoplasmic side of the plasma membrane|negative regulation of apoptotic process|positive regulation of filopodium assembly|extracellular exosome
ENSMUSG00000002588	0.523246	1.04649	0	0	#NAME?	0.959629	1	0.0331675	0	Pon1	protein_coding	paraoxonase 1 [Source:MGI Symbol;Acc:MGI:103295]	OTTMUSG00000042263	GO:0004063,GO:0004064,GO:0005509,GO:0005543,GO:0005576,GO:0005615,GO:0008015,GO:0008035,GO:0008203,GO:0009636,GO:0010875,GO:0016787,GO:0019439,GO:0032411,GO:0034364,GO:0034366,GO:0042803,GO:0043231,GO:0046395,GO:0046434,GO:0046470,GO:0046872,GO:0051099,GO:0070062,GO:0072562,GO:0102007,GO:1902617	aryldialkylphosphatase activity|arylesterase activity|calcium ion binding|phospholipid binding|extracellular region|extracellular space|blood circulation|high-density lipoprotein particle binding|cholesterol metabolic process|response to toxic substance|positive regulation of cholesterol efflux|hydrolase activity|aromatic compound catabolic process|positive regulation of transporter activity|high…
ENSMUSG00000002602	2914.64	3104.94	2724.34	0.877422	-0.188657	0.228306	1	30.1408	26.8489	Axl	protein_coding	AXL receptor tyrosine kinase [Source:MGI Symbol;Acc:MGI:1347244]	OTTMUSG00000022291	GO:0000166,GO:0001764,GO:0001779,GO:0001786,GO:0001961,GO:0001974,GO:0002376,GO:0004672,GO:0004713,GO:0004714,GO:0005524,GO:0005615,GO:0005886,GO:0006468,GO:0006909,GO:0006954,GO:0007167,GO:0007283,GO:0009986,GO:0016020,GO:0016021,GO:0016301,GO:0016310,GO:0016740,GO:0021885,GO:0030154,GO:0030168,GO:0031668,GO:0032036,GO:0032689,GO:0032720,GO:0032825,GO:0032940,GO:0034101,GO:0034446,GO:0035457,GO:…	nucleotide binding|neuron migration|natural killer cell differentiation|phosphatidylserine binding|positive regulation of cytokine-mediated signaling pathway|blood vessel remodeling|immune system process|protein kinase activity|protein tyrosine kinase activity|transmembrane receptor protein tyrosine kinase activity|ATP binding|extracellular space|plasma membrane|protein phosphorylation|phagocytos…
ENSMUSG00000002603	318.511	314.994	322.028	1.02233	0.0318646	0.890664	1	5.64358	5.97624	Tgfb1	protein_coding	transforming growth factor, beta 1 [Source:MGI Symbol;Acc:MGI:98725]	OTTMUSG00000036027	GO:0000060,GO:0000122,GO:0000165,GO:0001501,GO:0001763,GO:0001775,GO:0001837,GO:0001933,GO:0001934,GO:0001948,GO:0002028,GO:0002062,GO:0002244,GO:0002362,GO:0002460,GO:0002513,GO:0003823,GO:0005114,GO:0005125,GO:0005160,GO:0005515,GO:0005576,GO:0005578,GO:0005615,GO:0005634,GO:0005737,GO:0005902,GO:0006468,GO:0006611,GO:0006754,GO:0006796,GO:0006874,GO:0006952,GO:0006954,GO:0007050,GO:0007093,GO:…	protein import into nucleus, translocation|negative regulation of transcription from RNA polymerase II promoter|MAPK cascade|skeletal system development|morphogenesis of a branching structure|cell activation|epithelial to mesenchymal transition|negative regulation of protein phosphorylation|positive regulation of protein phosphorylation|glycoprotein binding|regulation of sodium ion transport|chon…	path:mmu04010,path:mmu04350,path:mmu04390,path:mmu04068,path:mmu04060,path:mmu04144,path:mmu04110,path:mmu04672,path:mmu04380,path:mmu05200,path:mmu05205,path:mmu05210,path:mmu05212,path:mmu05220,path:mmu05211,path:mmu05323,path:mmu05321,path:mmu05410,path:mmu05414,path:mmu04932,path:mmu04933,path:mmu05152,path:mmu05166,path:mmu05161,path:mmu05146,path:mmu05144,path:mmu05145,path:mmu05140,path:mm…	MAPK signaling pathway|TGF-beta signaling pathway|Hippo signaling pathway|FoxO signaling pathway|Cytokine-cytokine receptor interaction|Endocytosis|Cell cycle|Intestinal immune network for IgA production|Osteoclast differentiation|Pathways in cancer|Proteoglycans in cancer|Colorectal cancer|Pancreatic cancer|Chronic myeloid leukemia|Renal cell carcinoma|Rheumatoid arthritis|Inflammatiory bowel di…
ENSMUSG00000002608	1046.33	1066.37	1026.29	0.962407	-0.0552806	0.717607	1	15.383	15.4161	Ccdc97	protein_coding	coiled-coil domain containing 97 [Source:MGI Symbol;Acc:MGI:1196455]	OTTMUSG00000022296	GO:0003674,GO:0005686,GO:0008150	molecular_function|U2 snRNP|biological_process
ENSMUSG00000002617	167.4	179.996	154.803	0.860033	-0.217535	0.420155	1	1.32616	1.09787	Zfp40	protein_coding	zinc finger protein 40 [Source:MGI Symbol;Acc:MGI:99185]	OTTMUSG00000028083	GO:0003700,GO:0006355	transcription factor activity, sequence-specific DNA binding|regulation of transcription, DNA-templated
ENSMUSG00000002625	951.869	981.609	922.129	0.939406	-0.0901795	0.554135	1	15.1795	14.5212	Akap8l	protein_coding	A kinase (PRKA) anchor protein 8-like [Source:MGI Symbol;Acc:MGI:1860606]		GO:0000785,GO:0003677,GO:0005521,GO:0005634,GO:0005654,GO:0005737,GO:0006351,GO:0006355,GO:0006397,GO:0007076,GO:0010793,GO:0016363,GO:0016607,GO:0017151,GO:0031065,GO:0033127,GO:0042826,GO:0044822,GO:0044839,GO:0045944,GO:0046872,GO:0051081	chromatin|DNA binding|lamin binding|nucleus|nucleoplasm|cytoplasm|transcription, DNA-templated|regulation of transcription, DNA-templated|mRNA processing|mitotic chromosome condensation|regulation of mRNA export from nucleus|nuclear matrix|nuclear speck|DEAD/H-box RNA helicase binding|positive regulation of histone deacetylation|regulation of histone phosphorylation|histone deacetylase binding|po…	path:mmu05169	Epstein-Barr virus infection
ENSMUSG00000002633	0.523246	1.04649	0	0	#NAME?	0.959629	1	0.0246619	0	Shh	protein_coding	sonic hedgehog [Source:MGI Symbol;Acc:MGI:98297]	OTTMUSG00000021299	GO:0000122,GO:0001525,GO:0001569,GO:0001570,GO:0001656,GO:0001658,GO:0001708,GO:0001755,GO:0001822,GO:0001841,GO:0001942,GO:0001944,GO:0001947,GO:0001948,GO:0002052,GO:0002053,GO:0002076,GO:0002320,GO:0003140,GO:0005113,GO:0005509,GO:0005515,GO:0005539,GO:0005576,GO:0005578,GO:0005615,GO:0005783,GO:0005794,GO:0005886,GO:0006355,GO:0006508,GO:0006897,GO:0007165,GO:0007224,GO:0007228,GO:0007267,GO:…	negative regulation of transcription from RNA polymerase II promoter|angiogenesis|patterning of blood vessels|vasculogenesis|metanephros development|branching involved in ureteric bud morphogenesis|cell fate specification|neural crest cell migration|kidney development|neural tube formation|hair follicle development|vasculature development|heart looping|glycoprotein binding|positive regulation of …	path:mmu04340,path:mmu04360,path:mmu05200,path:mmu05205,path:mmu05217	Hedgehog signaling pathway|Axon guidance|Pathways in cancer|Proteoglycans in cancer|Basal cell carcinoma
ENSMUSG00000002635	215.404	229.182	201.626	0.879766	-0.184808	0.444691	1	9.45233	8.04717	Pdcd2l	protein_coding	programmed cell death 2-like [Source:MGI Symbol;Acc:MGI:1915329]	OTTMUSG00000008373	GO:0003674,GO:0005737,GO:0007049,GO:0008150,GO:0016020	molecular_function|cytoplasm|cell cycle|biological_process|membrane
ENSMUSG00000002658	398.731	379.876	417.586	1.09927	0.136543	0.467198	1	8.16752	9.27062	Gtf2f1	protein_coding	general transcription factor IIF, polypeptide 1 [Source:MGI Symbol;Acc:MGI:1923848]		GO:0003677,GO:0003824,GO:0005515,GO:0005634,GO:0006351,GO:0006355,GO:0006367,GO:0008134,GO:0019211,GO:0030054,GO:0032968,GO:0043231,GO:0044822,GO:0045944	DNA binding|catalytic activity|protein binding|nucleus|transcription, DNA-templated|regulation of transcription, DNA-templated|transcription initiation from RNA polymerase II promoter|transcription factor binding|phosphatase activator activity|cell junction|positive regulation of transcription elongation from RNA polymerase II promoter|intracellular membrane-bounded organelle|poly(A) RNA binding|…	path:mmu03022	Basal transcription factors
ENSMUSG00000002660	849.992	858.123	841.861	0.981049	-0.0276024	0.864167	1	37.7584	37.7167	Clpp	protein_coding	caseinolytic mitochondrial matrix peptidase proteolytic subunit [Source:MGI Symbol;Acc:MGI:1858213]		GO:0004252,GO:0005515,GO:0005739,GO:0005759,GO:0006508,GO:0006515,GO:0008233,GO:0008236,GO:0009368,GO:0016787,GO:0042802,GO:0051260,GO:0051603	serine-type endopeptidase activity|protein binding|mitochondrion|mitochondrial matrix|proteolysis|misfolded or incompletely synthesized protein catabolic process|peptidase activity|serine-type peptidase activity|endopeptidase Clp complex|hydrolase activity|identical protein binding|protein homooligomerization|proteolysis involved in cellular protein catabolic process
ENSMUSG00000002661	350.454	324.412	376.496	1.16055	0.214807	0.271848	1	22.7289	26.6538	Alkbh7	protein_coding	alkB homolog 7 [Source:MGI Symbol;Acc:MGI:1913650]	OTTMUSG00000028993	GO:0000907,GO:0005739,GO:0005759,GO:0006631,GO:0006974,GO:0010883,GO:0012501,GO:0016491,GO:0016706,GO:0018602,GO:0019798,GO:0034792,GO:0043734,GO:0046872,GO:0051213,GO:0052634,GO:0052635,GO:0055114,GO:1902445	sulfonate dioxygenase activity|mitochondrion|mitochondrial matrix|fatty acid metabolic process|cellular response to DNA damage stimulus|regulation of lipid storage|programmed cell death|oxidoreductase activity|oxidoreductase activity, acting on paired donors, with incorporation or reduction of molecular oxygen, 2-oxoglutarate as one donor, and incorporation of one atom each of oxygen into both do…
ENSMUSG00000002664	0	0	0					0	0	Pspn	protein_coding	persephin [Source:MGI Symbol;Acc:MGI:1201684]	OTTMUSG00000028994	GO:0001658,GO:0005102,GO:0005576,GO:0005615,GO:0008083	branching involved in ureteric bud morphogenesis|receptor binding|extracellular region|extracellular space|growth factor activity
ENSMUSG00000002668	41.702	47.0921	36.3118	0.771081	-0.375046	0.468611	1	0.509639	0.445993	Dennd1c	protein_coding	DENN/MADD domain containing 1C [Source:MGI Symbol;Acc:MGI:1918035]		GO:0005085,GO:0005575,GO:0005737,GO:0017112,GO:0031410	guanyl-nucleotide exchange factor activity|cellular_component|cytoplasm|Rab guanyl-nucleotide exchange factor activity|cytoplasmic vesicle
ENSMUSG00000002679	162.576	178.95	146.203	0.817004	-0.291585	0.28149	1	6.11912	5.07388	Med6	protein_coding	mediator complex subunit 6 [Source:MGI Symbol;Acc:MGI:1917042]	OTTMUSG00000034947	GO:0000151,GO:0001104,GO:0001128,GO:0003677,GO:0003713,GO:0005515,GO:0005634,GO:0005654,GO:0006351,GO:0006355,GO:0006357,GO:0008134,GO:0016020,GO:0016567,GO:0016592,GO:0019827,GO:0045944,GO:0051123,GO:0061630,GO:0070847	ubiquitin ligase complex|RNA polymerase II transcription cofactor activity|RNA polymerase II transcription coactivator activity involved in preinitiation complex assembly|DNA binding|transcription coactivator activity|protein binding|nucleus|nucleoplasm|transcription, DNA-templated|regulation of transcription, DNA-templated|regulation of transcription from RNA polymerase II promoter|transcription…
ENSMUSG00000002688	169.652	176.857	162.448	0.918525	-0.122609	0.657741	1	1.87231	1.81595	Prkd1	protein_coding	protein kinase D1 [Source:MGI Symbol;Acc:MGI:99879]		GO:0000166,GO:0001525,GO:0001938,GO:0002376,GO:0004672,GO:0004674,GO:0004697,GO:0005515,GO:0005524,GO:0005634,GO:0005737,GO:0005794,GO:0005802,GO:0005829,GO:0005886,GO:0005911,GO:0005938,GO:0006468,GO:0006915,GO:0006954,GO:0007030,GO:0007265,GO:0007399,GO:0010595,GO:0010837,GO:0010976,GO:0016020,GO:0016301,GO:0016310,GO:0016740,GO:0018105,GO:0030154,GO:0031647,GO:0032793,GO:0033138,GO:0034599,GO:…	nucleotide binding|angiogenesis|positive regulation of endothelial cell proliferation|immune system process|protein kinase activity|protein serine/threonine kinase activity|protein kinase C activity|protein binding|ATP binding|nucleus|cytoplasm|Golgi apparatus|trans-Golgi network|cytosol|plasma membrane|cell-cell junction|cell cortex|protein phosphorylation|apoptotic process|inflammatory response…	path:mmu04015,path:mmu04925	Rap1 signaling pathway|Aldosterone synthesis and secretion
ENSMUSG00000002699	40.4059	28.2553	52.5566	1.86006	0.895352	0.0770358	1	0.190235	0.362262	Lcp2	protein_coding	lymphocyte cytosolic protein 2 [Source:MGI Symbol;Acc:MGI:1321402]	OTTMUSG00000005404	GO:0005515,GO:0005737,GO:0005829,GO:0005911,GO:0006955,GO:0007169,GO:0035556,GO:0036398,GO:0044853,GO:0045576,GO:0050663,GO:0050852	protein binding|cytoplasm|cytosol|cell-cell junction|immune response|transmembrane receptor protein tyrosine kinase signaling pathway|intracellular signal transduction|TCR signalosome|plasma membrane raft|mast cell activation|cytokine secretion|T cell receptor signaling pathway	path:mmu04015,path:mmu04611,path:mmu04650,path:mmu04660,path:mmu04664,path:mmu04380	Rap1 signaling pathway|Platelet activation|Natural killer cell mediated cytotoxicity|T cell receptor signaling pathway|Fc epsilon RI signaling pathway|Osteoclast differentiation
ENSMUSG00000002718	1221.92	1193	1250.85	1.04849	0.0683107	0.650832	1	13.6861	14.1178	Cse1l	protein_coding	chromosome segregation 1-like (S. cerevisiae) [Source:MGI Symbol;Acc:MGI:1339951]	OTTMUSG00000001165	GO:0005049,GO:0005515,GO:0005634,GO:0005635,GO:0005654,GO:0005737,GO:0005829,GO:0006606,GO:0006611,GO:0006810,GO:0006886,GO:0008536,GO:0015031,GO:0016020,GO:0070062	nuclear export signal receptor activity|protein binding|nucleus|nuclear envelope|nucleoplasm|cytoplasm|cytosol|protein import into nucleus|protein export from nucleus|transport|intracellular protein transport|Ran GTPase binding|protein transport|membrane|extracellular exosome
ENSMUSG00000002728	777.237	745.102	809.371	1.08626	0.119364	0.443555	1	4.67079	4.6731	Naa20	protein_coding	N(alpha)-acetyltransferase 20, NatB catalytic subunit [Source:MGI Symbol;Acc:MGI:1915127]	OTTMUSG00000004059	GO:0004596,GO:0005622,GO:0005634,GO:0005737,GO:0008080,GO:0016740,GO:0016746,GO:0017196,GO:0031416	peptide alpha-N-acetyltransferase activity|intracellular|nucleus|cytoplasm|N-acetyltransferase activity|transferase activity|transferase activity, transferring acyl groups|N-terminal peptidyl-methionine acetylation|NatB complex
ENSMUSG00000002731	287.525	283.599	291.45	1.02768	0.0393958	0.868131	1	8.78331	9.17362	Prkra	protein_coding	protein kinase, interferon inducible double stranded RNA dependent activator [Source:MGI Symbol;Acc:MGI:1344375]	OTTMUSG00000013128	GO:0003723,GO:0003725,GO:0005515,GO:0005622,GO:0005654,GO:0005737,GO:0006468,GO:0008047,GO:0008284,GO:0016020,GO:0019899,GO:0019901,GO:0030422,GO:0031047,GO:0031054,GO:0034599,GO:0035196,GO:0042473,GO:0042474,GO:0042802,GO:0042803,GO:0044822,GO:0048705,GO:2001244	RNA binding|double-stranded RNA binding|protein binding|intracellular|nucleoplasm|cytoplasm|protein phosphorylation|enzyme activator activity|positive regulation of cell proliferation|membrane|enzyme binding|protein kinase binding|production of siRNA involved in RNA interference|gene silencing by RNA|pre-miRNA processing|cellular response to oxidative stress|production of miRNAs involved in gene …
ENSMUSG00000002732	193.929	174.764	213.093	1.21932	0.286075	0.253855	1	8.18498	10.8161	Fkbp7	protein_coding	FK506 binding protein 7 [Source:MGI Symbol;Acc:MGI:1336879]	OTTMUSG00000013130	GO:0003755,GO:0005509,GO:0005515,GO:0005528,GO:0005783,GO:0005789,GO:0006457,GO:0016853,GO:0046872,GO:0061077	peptidyl-prolyl cis-trans isomerase activity|calcium ion binding|protein binding|FK506 binding|endoplasmic reticulum|endoplasmic reticulum membrane|protein folding|isomerase activity|metal ion binding|chaperone-mediated protein folding
ENSMUSG00000002733	489.849	442.666	537.033	1.21318	0.278792	0.106862	1	8.25222	9.81957	Plekha3	protein_coding	pleckstrin homology domain-containing, family A (phosphoinositide binding specific) member 3 [Source:MGI Symbol;Acc:MGI:1932515]	OTTMUSG00000013129	GO:0005543,GO:0005545,GO:0005794,GO:0008289,GO:0016020	phospholipid binding|1-phosphatidylinositol binding|Golgi apparatus|lipid binding|membrane
ENSMUSG00000002741	1244.56	1241.14	1247.98	1.00551	0.00793034	0.963603	1	22.2553	22.3275	Ykt6	protein_coding	YKT6 v-SNARE homolog (S. cerevisiae) [Source:MGI Symbol;Acc:MGI:1927550]	OTTMUSG00000005103	GO:0000149,GO:0004147,GO:0004772,GO:0005484,GO:0005737,GO:0005739,GO:0005768,GO:0005783,GO:0005794,GO:0005887,GO:0006810,GO:0006887,GO:0006888,GO:0006903,GO:0006904,GO:0006906,GO:0008080,GO:0008374,GO:0008951,GO:0015031,GO:0016020,GO:0016021,GO:0016192,GO:0016406,GO:0016407,GO:0016408,GO:0016409,GO:0016410,GO:0016411,GO:0016412,GO:0016413,GO:0016414,GO:0016415,GO:0016416,GO:0016417,GO:0016418,GO:…	SNARE binding|dihydrolipoamide branched chain acyltransferase activity|sterol O-acyltransferase activity|SNAP receptor activity|cytoplasm|mitochondrion|endosome|endoplasmic reticulum|Golgi apparatus|integral component of plasma membrane|transport|exocytosis|ER to Golgi vesicle-mediated transport|vesicle targeting|vesicle docking involved in exocytosis|vesicle fusion|N-acetyltransferase activity|O…	path:mmu04130	SNARE interactions in vesicular transport
ENSMUSG00000002748	2116.84	2172.52	2061.17	0.94875	-0.0759008	0.618347	1	12.7724	12.2133	Baz1b	protein_coding	bromodomain adjacent to zinc finger domain, 1B [Source:MGI Symbol;Acc:MGI:1353499]	OTTMUSG00000017117	GO:0000166,GO:0000793,GO:0003007,GO:0003682,GO:0004713,GO:0004715,GO:0005515,GO:0005524,GO:0005634,GO:0005721,GO:0006302,GO:0006333,GO:0006338,GO:0006351,GO:0006355,GO:0006974,GO:0008270,GO:0016301,GO:0016310,GO:0016572,GO:0016740,GO:0035173,GO:0042393,GO:0043596,GO:0046872,GO:0048096,GO:0070577,GO:0071884,GO:2000273	nucleotide binding|condensed chromosome|heart morphogenesis|chromatin binding|protein tyrosine kinase activity|non-membrane spanning protein tyrosine kinase activity|protein binding|ATP binding|nucleus|pericentric heterochromatin|double-strand break repair|chromatin assembly or disassembly|chromatin remodeling|transcription, DNA-templated|regulation of transcription, DNA-templated|cellular respon…
ENSMUSG00000002763	1036.71	1097.77	975.641	0.888749	-0.170152	0.257849	1	18.7197	17.764	Pex6	protein_coding	peroxisomal biogenesis factor 6 [Source:MGI Symbol;Acc:MGI:2385054]	OTTMUSG00000026320	GO:0000166,GO:0005515,GO:0005524,GO:0005737,GO:0005777,GO:0005778,GO:0005829,GO:0006625,GO:0007031,GO:0008022,GO:0016020,GO:0016561,GO:0016887,GO:0032403,GO:0042623,GO:0050821	nucleotide binding|protein binding|ATP binding|cytoplasm|peroxisome|peroxisomal membrane|cytosol|protein targeting to peroxisome|peroxisome organization|protein C-terminus binding|membrane|protein import into peroxisome matrix, translocation|ATPase activity|protein complex binding|ATPase activity, coupled|protein stabilization	path:mmu04146	Peroxisome
ENSMUSG00000002767	992.888	1034.98	950.796	0.918662	-0.122395	0.418475	1	64.2924	61.3468	Mrpl2	protein_coding	mitochondrial ribosomal protein L2 [Source:MGI Symbol;Acc:MGI:1351622]	OTTMUSG00000024284	GO:0003723,GO:0003735,GO:0005622,GO:0005739,GO:0005762,GO:0005840,GO:0006412,GO:0015934,GO:0016740,GO:0030529,GO:0032543,GO:0044822	RNA binding|structural constituent of ribosome|intracellular|mitochondrion|mitochondrial large ribosomal subunit|ribosome|translation|large ribosomal subunit|transferase activity|intracellular ribonucleoprotein complex|mitochondrial translation|poly(A) RNA binding	path:mmu03010	Ribosome
ENSMUSG00000002768	371.635	361.039	382.23	1.05869	0.0822831	0.675793	1	17.4565	18.7866	Mea1	protein_coding	male enhanced antigen 1 [Source:MGI Symbol;Acc:MGI:96957]		GO:0005737,GO:0007275,GO:0007283,GO:0030154	cytoplasm|multicellular organism development|spermatogenesis|cell differentiation
ENSMUSG00000002769	19.9297	18.8368	21.0226	1.11604	0.158386	0.89642	1	0.647791	0.699336	Gnmt	protein_coding	glycine N-methyltransferase [Source:MGI Symbol;Acc:MGI:1202304]	OTTMUSG00000026384	GO:0005542,GO:0005737,GO:0005977,GO:0006111,GO:0006555,GO:0006730,GO:0008168,GO:0016594,GO:0016740,GO:0017174,GO:0032259,GO:0046500,GO:0051289	folic acid binding|cytoplasm|glycogen metabolic process|regulation of gluconeogenesis|methionine metabolic process|one-carbon metabolic process|methyltransferase activity|glycine binding|transferase activity|glycine N-methyltransferase activity|methylation|S-adenosylmethionine metabolic process|protein homotetramerization	path:mmu00260	Glycine, serine and threonine metabolism
ENSMUSG00000002771	10.4427	9.41842	11.4669	1.2175	0.283917	0.871116	1	0.088907	0.137311	Grin2d	protein_coding	glutamate receptor, ionotropic, NMDA2D (epsilon 4) [Source:MGI Symbol;Acc:MGI:95823]		GO:0001964,GO:0004872,GO:0004970,GO:0004972,GO:0005216,GO:0005234,GO:0005261,GO:0005886,GO:0006810,GO:0006811,GO:0008344,GO:0016020,GO:0016021,GO:0016595,GO:0017146,GO:0022843,GO:0030054,GO:0035249,GO:0042165,GO:0045202,GO:0045211,GO:0050966,GO:0051930,GO:0060079	startle response|receptor activity|ionotropic glutamate receptor activity|NMDA glutamate receptor activity|ion channel activity|extracellular-glutamate-gated ion channel activity|cation channel activity|plasma membrane|transport|ion transport|adult locomotory behavior|membrane|integral component of membrane|glutamate binding|NMDA selective glutamate receptor complex|voltage-gated cation channel a…	path:mmu04020,path:mmu04024,path:mmu04080,path:mmu04724,path:mmu04720,path:mmu04713,path:mmu05010,path:mmu05014,path:mmu05030,path:mmu05031,path:mmu05033,path:mmu05034	Calcium signaling pathway|cAMP signaling pathway|Neuroactive ligand-receptor interaction|Glutamatergic synapse|Long-term potentiation|Circadian entrainment|Alzheimer's disease|Amyotrophic lateral sclerosis (ALS)|Cocaine addiction|Amphetamine addiction|Nicotine addiction|Alcoholism
ENSMUSG00000002778	1649.09	1589.62	1708.57	1.07483	0.104104	0.487831	1	58.8428	63.6777	Kdelr1	protein_coding	KDEL (Lys-Asp-Glu-Leu) endoplasmic reticulum protein retention receptor 1 [Source:MGI Symbol;Acc:MGI:1915387]		GO:0003674,GO:0005783,GO:0005793,GO:0005794,GO:0005801,GO:0006621,GO:0006810,GO:0008150,GO:0015031,GO:0016020,GO:0016021,GO:0016192,GO:0031410,GO:0046923	molecular_function|endoplasmic reticulum|endoplasmic reticulum-Golgi intermediate compartment|Golgi apparatus|cis-Golgi network|protein retention in ER lumen|transport|biological_process|protein transport|membrane|integral component of membrane|vesicle-mediated transport|cytoplasmic vesicle|ER retention sequence binding
ENSMUSG00000002781	2212.9	2227.98	2197.82	0.986463	-0.0196626	0.900169	1	54.7991	56.2165	Tmem143	protein_coding	transmembrane protein 143 [Source:MGI Symbol;Acc:MGI:1917459]		GO:0002244,GO:0003674,GO:0005739,GO:0016020,GO:0016021	hematopoietic progenitor cell differentiation|molecular_function|mitochondrion|membrane|integral component of membrane
ENSMUSG00000002797	191.175	188.368	193.982	1.0298	0.0423623	0.887224	1	1.79376	1.77687	Ggct	protein_coding	gamma-glutamyl cyclotransferase [Source:MGI Symbol;Acc:MGI:95700]	OTTMUSG00000023525	GO:0001836,GO:0003839,GO:0005829,GO:0006750,GO:0016740,GO:0016746,GO:0042803,GO:0070062	release of cytochrome c from mitochondria|gamma-glutamylcyclotransferase activity|cytosol|glutathione biosynthetic process|transferase activity|transferase activity, transferring acyl groups|protein homodimerization activity|extracellular exosome	path:mmu00480	Glutathione metabolism
ENSMUSG00000002799	943.589	944.982	942.196	0.997052	-0.00425889	0.985471	1	11.6366	12.1679	Jag2	protein_coding	jagged 2 [Source:MGI Symbol;Acc:MGI:1098270]		GO:0001501,GO:0001701,GO:0001709,GO:0003016,GO:0005112,GO:0005509,GO:0005515,GO:0005887,GO:0007154,GO:0007219,GO:0007275,GO:0007283,GO:0007605,GO:0008083,GO:0009912,GO:0016020,GO:0016021,GO:0016331,GO:0030154,GO:0030155,GO:0030217,GO:0042127,GO:0042475,GO:0042492,GO:0045061,GO:0045747,GO:0048471,GO:1990134	skeletal system development|in utero embryonic development|cell fate determination|respiratory system process|Notch binding|calcium ion binding|protein binding|integral component of plasma membrane|cell communication|Notch signaling pathway|multicellular organism development|spermatogenesis|sensory perception of sound|growth factor activity|auditory receptor cell fate commitment|membrane|integral…	path:mmu04330	Notch signaling pathway
ENSMUSG00000002803	331.252	322.319	340.184	1.05543	0.0778263	0.707399	1	7.20604	7.83321	Btbd6	protein_coding	BTB (POZ) domain containing 6 [Source:MGI Symbol;Acc:MGI:3026623]		GO:0005737,GO:0005829,GO:0019005,GO:0022008,GO:0030162,GO:0031625,GO:0042787,GO:0043161	cytoplasm|cytosol|SCF ubiquitin ligase complex|neurogenesis|regulation of proteolysis|ubiquitin protein ligase binding|protein ubiquitination involved in ubiquitin-dependent protein catabolic process|proteasome-mediated ubiquitin-dependent protein catabolic process
ENSMUSG00000002804	55.9669	56.5105	55.4233	0.980761	-0.0280271	0.995408	1	3.68536	3.31927	Nudt14	protein_coding	nudix (nucleoside diphosphate linked moiety X)-type motif 14 [Source:MGI Symbol;Acc:MGI:1913424]		GO:0005737,GO:0008768,GO:0016787,GO:0016818,GO:0046872,GO:0047631,GO:0070062	cytoplasm|UDP-sugar diphosphatase activity|hydrolase activity|hydrolase activity, acting on acid anhydrides, in phosphorus-containing anhydrides|metal ion binding|ADP-ribose diphosphatase activity|extracellular exosome
ENSMUSG00000002808	440.912	404.992	476.831	1.17738	0.235586	0.188858	1	8.42251	9.76695	Epdr1	protein_coding	ependymin related protein 1 (zebrafish) [Source:MGI Symbol;Acc:MGI:2145369]		GO:0003674,GO:0005509,GO:0005576,GO:0005764,GO:0007160,GO:0008150,GO:0070062	molecular_function|calcium ion binding|extracellular region|lysosome|cell-matrix adhesion|biological_process|extracellular exosome
ENSMUSG00000002812	2830.61	2842.27	2818.94	0.991793	-0.0118891	0.941685	1	26.9502	27.6234	Flii	protein_coding	flightless I actin binding protein [Source:MGI Symbol;Acc:MGI:1342286]	OTTMUSG00000007748	GO:0003779,GO:0005515,GO:0005634,GO:0005654,GO:0005737,GO:0005815,GO:0005856,GO:0005903,GO:0006351,GO:0006355,GO:0007275,GO:0030036,GO:0030054,GO:0051014	actin binding|protein binding|nucleus|nucleoplasm|cytoplasm|microtubule organizing center|cytoskeleton|brush border|transcription, DNA-templated|regulation of transcription, DNA-templated|multicellular organism development|actin cytoskeleton organization|cell junction|actin filament severing
ENSMUSG00000002814	125.948	127.672	124.225	0.972999	-0.0394901	0.923145	1	1.11059	1.1535	Top3a	protein_coding	topoisomerase (DNA) III alpha [Source:MGI Symbol;Acc:MGI:1197527]	OTTMUSG00000007746	GO:0003677,GO:0003916,GO:0003917,GO:0005694,GO:0006265,GO:0008270,GO:0016605,GO:0016853,GO:0046872	DNA binding|DNA topoisomerase activity|DNA topoisomerase type I activity|chromosome|DNA topological change|zinc ion binding|PML body|isomerase activity|metal ion binding	path:mmu03440,path:mmu03460	Homologous recombination|Fanconi anemia pathway
ENSMUSG00000002820	821.1	786.961	855.239	1.08676	0.120034	0.437011	1	15.0181	17.3217	Atg4d	protein_coding	autophagy related 4D, cysteine peptidase [Source:MGI Symbol;Acc:MGI:2444308]		GO:0000045,GO:0000422,GO:0004197,GO:0005737,GO:0005739,GO:0005829,GO:0006501,GO:0006508,GO:0006612,GO:0006810,GO:0006914,GO:0006915,GO:0008233,GO:0008234,GO:0015031,GO:0016485,GO:0016787,GO:0044804,GO:0051697	autophagosome assembly|mitophagy|cysteine-type endopeptidase activity|cytoplasm|mitochondrion|cytosol|C-terminal protein lipidation|proteolysis|protein targeting to membrane|transport|autophagy|apoptotic process|peptidase activity|cysteine-type peptidase activity|protein transport|protein processing|hydrolase activity|nucleophagy|protein delipidation	path:mmu04140	Regulation of autophagy
ENSMUSG00000002825	103.288	111.975	94.6018	0.844851	-0.243231	0.468397	1	2.99448	2.9892	Qtrt1	protein_coding	queuine tRNA-ribosyltransferase 1 [Source:MGI Symbol;Acc:MGI:1931441]		GO:0005515,GO:0005634,GO:0005737,GO:0005739,GO:0006400,GO:0008033,GO:0008479,GO:0008616,GO:0016740,GO:0016757,GO:0046872	protein binding|nucleus|cytoplasm|mitochondrion|tRNA modification|tRNA processing|queuine tRNA-ribosyltransferase activity|queuosine biosynthetic process|transferase activity|transferase activity, transferring glycosyl groups|metal ion binding
ENSMUSG00000002831	9296.33	9404.82	9187.85	0.97693	-0.0336733	0.860469	1	50.3538	49.4294	Plin4	protein_coding	perilipin 4 [Source:MGI Symbol;Acc:MGI:1929709]	OTTMUSG00000046184	GO:0005737,GO:0005811,GO:0005886,GO:0016020,GO:0043231	cytoplasm|lipid particle|plasma membrane|membrane|intracellular membrane-bounded organelle
ENSMUSG00000002833	832.038	917.773	746.303	0.813168	-0.298375	0.0509687	1	12.6975	10.7882	Hdgfrp2	protein_coding	hepatoma-derived growth factor, related protein 2 [Source:MGI Symbol;Acc:MGI:1194492]		GO:0003677,GO:0003682,GO:0005515,GO:0005634,GO:0006351,GO:0030307	DNA binding|chromatin binding|protein binding|nucleus|transcription, DNA-templated|positive regulation of cell growth
ENSMUSG00000002835	44.7051	50.2316	39.1785	0.779958	-0.358531	0.473721	1	0.549678	0.411242	Chaf1a	protein_coding	chromatin assembly factor 1, subunit A (p150) [Source:MGI Symbol;Acc:MGI:1351331]		GO:0000790,GO:0005515,GO:0005634,GO:0005730,GO:0006260,GO:0006281,GO:0006334,GO:0006335,GO:0006974,GO:0007049,GO:0031497,GO:0033186,GO:0042802,GO:0043231,GO:0043234,GO:0070087	nuclear chromatin|protein binding|nucleus|nucleolus|DNA replication|DNA repair|nucleosome assembly|DNA replication-dependent nucleosome assembly|cellular response to DNA damage stimulus|cell cycle|chromatin assembly|CAF-1 complex|identical protein binding|intracellular membrane-bounded organelle|protein complex|chromo shadow domain binding
ENSMUSG00000002844	641.071	657.197	624.945	0.950926	-0.0725945	0.658066	1	23.1571	23.0613	Adprh	protein_coding	ADP-ribosylarginine hydrolase [Source:MGI Symbol;Acc:MGI:1098234]		GO:0000287,GO:0003875,GO:0005622,GO:0006464,GO:0016787,GO:0051725	magnesium ion binding|ADP-ribosylarginine hydrolase activity|intracellular|cellular protein modification process|hydrolase activity|protein de-ADP-ribosylation
ENSMUSG00000002845	198.319	198.833	197.804	0.994822	-0.0074892	0.999211	1	2.91477	3.05065	Tmem39a	protein_coding	transmembrane protein 39a [Source:MGI Symbol;Acc:MGI:1915096]	OTTMUSG00000036539	GO:0002230,GO:0003674,GO:0005575,GO:0016020,GO:0016021,GO:0098779,GO:0098792	positive regulation of defense response to virus by host|molecular_function|cellular_component|membrane|integral component of membrane|mitophagy in response to mitochondrial depolarization|xenophagy
ENSMUSG00000002846	681.568	687.545	675.591	0.982614	-0.0253037	0.882491	1	23.6498	24.2062	Timmdc1	protein_coding	translocase of inner mitochondrial membrane domain containing 1 [Source:MGI Symbol;Acc:MGI:1922139]	OTTMUSG00000028158	GO:0003674,GO:0005654,GO:0005739,GO:0008150,GO:0016020,GO:0016021	molecular_function|nucleoplasm|mitochondrion|biological_process|membrane|integral component of membrane
ENSMUSG00000002847	509.39	507.548	511.232	1.00726	0.0104336	0.964165	1	11.3087	11.6808	Pla1a	protein_coding	phospholipase A1 member A [Source:MGI Symbol;Acc:MGI:1934677]		GO:0002080,GO:0004620,GO:0005576,GO:0006629,GO:0008150,GO:0008970,GO:0010296,GO:0016042,GO:0016298,GO:0016787,GO:0018731,GO:0018732,GO:0018733,GO:0018734,GO:0034892,GO:0035460,GO:0043905,GO:0043906,GO:0043907,GO:0043908,GO:0047376,GO:0050253,GO:0052689,GO:0052767,GO:0052768,GO:0070062,GO:0080030,GO:0080031,GO:0080032	acrosomal membrane|phospholipase activity|extracellular region|lipid metabolic process|biological_process|phosphatidylcholine 1-acylhydrolase activity|prenylcysteine methylesterase activity|lipid catabolic process|lipase activity|hydrolase activity|1-oxa-2-oxocycloheptane lactonase activity|sulfolactone hydrolase activity|3,4-dihydrocoumarin hydrolase activity|butyrolactone hydrolase activity|end…	path:mmu04014	Ras signaling pathway
ENSMUSG00000002870	106.315	104.649	107.98	1.03183	0.0452022	0.919627	1	1.29543	1.33622	Mcm2	protein_coding	minichromosome maintenance deficient 2 mitotin (S. cerevisiae) [Source:MGI Symbol;Acc:MGI:105380]	OTTMUSG00000057511	GO:0000166,GO:0000784,GO:0000785,GO:0003677,GO:0003678,GO:0003688,GO:0004386,GO:0005524,GO:0005634,GO:0005654,GO:0005664,GO:0005737,GO:0006260,GO:0006268,GO:0006270,GO:0006334,GO:0007049,GO:0015630,GO:0016787,GO:0019899,GO:0042393,GO:0042555,GO:0046872,GO:0071353	nucleotide binding|nuclear chromosome, telomeric region|chromatin|DNA binding|DNA helicase activity|DNA replication origin binding|helicase activity|ATP binding|nucleus|nucleoplasm|nuclear origin of replication recognition complex|cytoplasm|DNA replication|DNA unwinding involved in DNA replication|DNA replication initiation|nucleosome assembly|cell cycle|microtubule cytoskeleton|hydrolase activit…	path:mmu03030,path:mmu04110	DNA replication|Cell cycle
ENSMUSG00000002871	406.353	390.341	422.364	1.08204	0.11375	0.543967	1	2.36281	2.37194	Tpra1	protein_coding	transmembrane protein, adipocyte asscociated 1 [Source:MGI Symbol;Acc:MGI:1345190]	OTTMUSG00000024013	GO:0005886,GO:0016020,GO:0016021,GO:0040016,GO:1901991	plasma membrane|membrane|integral component of membrane|embryonic cleavage|negative regulation of mitotic cell cycle phase transition
ENSMUSG00000002881	922.886	908.354	937.418	1.032	0.0454375	0.770315	1	9.37918	9.63953	Nab1	protein_coding	Ngfi-A binding protein 1 [Source:MGI Symbol;Acc:MGI:107564]	OTTMUSG00000035900	GO:0000989,GO:0001958,GO:0005634,GO:0006351,GO:0006355,GO:0008134,GO:0014037,GO:0042552,GO:0045682,GO:0045892	transcription factor activity, transcription factor binding|endochondral ossification|nucleus|transcription, DNA-templated|regulation of transcription, DNA-templated|transcription factor binding|Schwann cell differentiation|myelination|regulation of epidermis development|negative regulation of transcription, DNA-templated
ENSMUSG00000002885	1831.62	1842.87	1820.37	0.98779	-0.0177245	0.909796	1	19.6775	20.1181	Adgre5	protein_coding	adhesion G protein-coupled receptor E5 [Source:MGI Symbol;Acc:MGI:1347095]	OTTMUSG00000022225	GO:0004871,GO:0004888,GO:0004930,GO:0005509,GO:0005886,GO:0005925,GO:0007155,GO:0007165,GO:0007166,GO:0007186,GO:0016020,GO:0016021,GO:0051965,GO:0070062	signal transducer activity|transmembrane signaling receptor activity|G-protein coupled receptor activity|calcium ion binding|plasma membrane|focal adhesion|cell adhesion|signal transduction|cell surface receptor signaling pathway|G-protein coupled receptor signaling pathway|membrane|integral component of membrane|positive regulation of synapse assembly|extracellular exosome
ENSMUSG00000002897	80.5836	73.2544	87.9128	1.2001	0.263158	0.486117	1	0.370403	0.444799	Il17ra	protein_coding	interleukin 17 receptor A [Source:MGI Symbol;Acc:MGI:107399]	OTTMUSG00000056821	GO:0005102,GO:0005886,GO:0005887,GO:0016020,GO:0016021,GO:0030368,GO:0032747,GO:0050729,GO:0050832,GO:0071345,GO:0071621,GO:0072537,GO:1900017,GO:2000664,GO:2000667	receptor binding|plasma membrane|integral component of plasma membrane|membrane|integral component of membrane|interleukin-17 receptor activity|positive regulation of interleukin-23 production|positive regulation of inflammatory response|defense response to fungus|cellular response to cytokine stimulus|granulocyte chemotaxis|fibroblast activation|positive regulation of cytokine production involve…	path:mmu04060	Cytokine-cytokine receptor interaction
ENSMUSG00000002900	3720.04	3948.41	3491.67	0.884322	-0.177356	0.274081	1	28.3055	25.2415	Lamb1	protein_coding	laminin B1 [Source:MGI Symbol;Acc:MGI:96743]	OTTMUSG00000035464	GO:0005178,GO:0005201,GO:0005515,GO:0005576,GO:0005578,GO:0005604,GO:0005605,GO:0005606,GO:0005607,GO:0005615,GO:0005634,GO:0007155,GO:0007162,GO:0007566,GO:0007611,GO:0016477,GO:0019899,GO:0021812,GO:0030335,GO:0031012,GO:0031175,GO:0034446,GO:0042476,GO:0043208,GO:0043256,GO:0043257,GO:0043259,GO:0048471,GO:0070062	integrin binding|extracellular matrix structural constituent|protein binding|extracellular region|proteinaceous extracellular matrix|basement membrane|basal lamina|laminin-1 complex|laminin-2 complex|extracellular space|nucleus|cell adhesion|negative regulation of cell adhesion|embryo implantation|learning or memory|cell migration|enzyme binding|neuronal-glial interaction involved in cerebral cor…	path:mmu04151,path:mmu04512,path:mmu04510,path:mmu05200,path:mmu05222,path:mmu05146,path:mmu05145	PI3K-Akt signaling pathway|ECM-receptor interaction|Focal adhesion|Pathways in cancer|Small cell lung cancer|Amoebiasis|Toxoplasmosis
ENSMUSG00000002908	255.923	271.041	240.805	0.888443	-0.170649	0.446699	1	2.83976	2.63629	Kcnn1	protein_coding	potassium intermediate/small conductance calcium-activated channel, subfamily N, member 1 [Source:MGI Symbol;Acc:MGI:1933993]		GO:0005516,GO:0005737,GO:0005886,GO:0006810,GO:0006811,GO:0006813,GO:0015269,GO:0016020,GO:0016021,GO:0016286,GO:0043025,GO:0046982	calmodulin binding|cytoplasm|plasma membrane|transport|ion transport|potassium ion transport|calcium-activated potassium channel activity|membrane|integral component of membrane|small conductance calcium-activated potassium channel activity|neuronal cell body|protein heterodimerization activity	path:mmu04911	Insulin secretion
ENSMUSG00000002910	152.021	155.927	148.114	0.949892	-0.0741647	0.810306	1	3.10527	3.43877	Arrdc2	protein_coding	arrestin domain containing 2 [Source:MGI Symbol;Acc:MGI:1918057]		GO:0003674,GO:0005886,GO:0007165,GO:0008150,GO:0031410	molecular_function|plasma membrane|signal transduction|biological_process|cytoplasmic vesicle
ENSMUSG00000002930	0	0	0					0	0	Ppp1r17	protein_coding	protein phosphatase 1, regulatory subunit 17 [Source:MGI Symbol;Acc:MGI:1333876]	OTTMUSG00000057891	GO:0004864,GO:0004865,GO:0005829,GO:0010921,GO:0019212,GO:0043086	protein phosphatase inhibitor activity|protein serine/threonine phosphatase inhibitor activity|cytosol|regulation of phosphatase activity|phosphatase inhibitor activity|negative regulation of catalytic activity	path:mmu04730	Long-term depression
ENSMUSG00000002944	53896.5	51513.5	56279.5	1.09252	0.127658	0.586196	1	614.97	637.455	Cd36	protein_coding	CD36 antigen [Source:MGI Symbol;Acc:MGI:107899]	OTTMUSG00000053047	GO:0000122,GO:0001676,GO:0001954,GO:0003085,GO:0005041,GO:0005515,GO:0005615,GO:0005622,GO:0005739,GO:0005783,GO:0005794,GO:0005886,GO:0005901,GO:0006631,GO:0006641,GO:0006810,GO:0006910,GO:0006955,GO:0007155,GO:0007166,GO:0007204,GO:0007263,GO:0008035,GO:0008289,GO:0009612,GO:0009897,GO:0009986,GO:0010629,GO:0010744,GO:0010886,GO:0015908,GO:0015909,GO:0016020,GO:0016021,GO:0016525,GO:0019395,GO:…	negative regulation of transcription from RNA polymerase II promoter|long-chain fatty acid metabolic process|positive regulation of cell-matrix adhesion|negative regulation of systemic arterial blood pressure|low-density lipoprotein receptor activity|protein binding|extracellular space|intracellular|mitochondrion|endoplasmic reticulum|Golgi apparatus|plasma membrane|caveola|fatty acid metabolic p…	path:mmu04152,path:mmu04512,path:mmu04145,path:mmu04640,path:mmu04920,path:mmu03320,path:mmu04975,path:mmu04931,path:mmu05144	AMPK signaling pathway|ECM-receptor interaction|Phagosome|Hematopoietic cell lineage|Adipocytokine signaling pathway|PPAR signaling pathway|Fat digestion and absorption|Insulin resistance|Malaria
ENSMUSG00000002948	788.199	843.472	732.925	0.868939	-0.202674	0.189319	1	14.5659	13.5218	Map2k7	protein_coding	mitogen-activated protein kinase kinase 7 [Source:MGI Symbol;Acc:MGI:1346871]	OTTMUSG00000059344	GO:0000166,GO:0000287,GO:0001934,GO:0004672,GO:0004674,GO:0004702,GO:0004708,GO:0004713,GO:0005515,GO:0005524,GO:0005634,GO:0005737,GO:0005829,GO:0006468,GO:0006915,GO:0006950,GO:0006970,GO:0007254,GO:0007257,GO:0008022,GO:0008545,GO:0009408,GO:0009411,GO:0009611,GO:0016301,GO:0016310,GO:0016740,GO:0019899,GO:0019901,GO:0019903,GO:0031435,GO:0032212,GO:0034612,GO:0043525,GO:0046872,GO:0051403,GO:…	nucleotide binding|magnesium ion binding|positive regulation of protein phosphorylation|protein kinase activity|protein serine/threonine kinase activity|receptor signaling protein serine/threonine kinase activity|MAP kinase kinase activity|protein tyrosine kinase activity|protein binding|ATP binding|nucleus|cytoplasm|cytosol|protein phosphorylation|apoptotic process|response to stress|response to…	path:mmu04141,path:mmu04010,path:mmu04012,path:mmu04668,path:mmu04620,path:mmu04660,path:mmu04664,path:mmu04912,path:mmu04722,path:mmu04380,path:mmu05164,path:mmu05169	Protein processing in endoplasmic reticulum|MAPK signaling pathway|ErbB signaling pathway|TNF signaling pathway|Toll-like receptor signaling pathway|T cell receptor signaling pathway|Fc epsilon RI signaling pathway|GnRH signaling pathway|Neurotrophin signaling pathway|Osteoclast differentiation|Influenza A|Epstein-Barr virus infection
ENSMUSG00000002949	2337.53	2303.33	2371.74	1.0297	0.0422234	0.784748	1	50.2379	52.8515	Timm44	protein_coding	translocase of inner mitochondrial membrane 44 [Source:MGI Symbol;Acc:MGI:1343262]	OTTMUSG00000022227	GO:0000166,GO:0005524,GO:0005739,GO:0005743,GO:0005759,GO:0006810,GO:0006886,GO:0015031,GO:0016020,GO:0019899,GO:0030150,GO:0051087	nucleotide binding|ATP binding|mitochondrion|mitochondrial inner membrane|mitochondrial matrix|transport|intracellular protein transport|protein transport|membrane|enzyme binding|protein import into mitochondrial matrix|chaperone binding
ENSMUSG00000002957	1590.73	1599.04	1582.43	0.989614	-0.0150624	0.924091	1	14.8193	14.5715	Ap2a2	protein_coding	adaptor-related protein complex 2, alpha 2 subunit [Source:MGI Symbol;Acc:MGI:101920]	OTTMUSG00000055665	GO:0005515,GO:0005886,GO:0005905,GO:0006810,GO:0006886,GO:0006897,GO:0008289,GO:0008565,GO:0015031,GO:0016020,GO:0016023,GO:0016192,GO:0019901,GO:0030117,GO:0030131,GO:0030141,GO:0032403,GO:1902036	protein binding|plasma membrane|clathrin-coated pit|transport|intracellular protein transport|endocytosis|lipid binding|protein transporter activity|protein transport|membrane|cytoplasmic, membrane-bounded vesicle|vesicle-mediated transport|protein kinase binding|membrane coat|clathrin adaptor complex|secretory granule|protein complex binding|regulation of hematopoietic stem cell differentiation	path:mmu04144,path:mmu04961,path:mmu04721,path:mmu05016	Endocytosis|Endocrine and other factor-regulated calcium reabsorption|Synaptic vesicle cycle|Huntington's disease
ENSMUSG00000002963	350.84	344.296	357.385	1.03802	0.0538301	0.795183	1	4.14194	4.88317	Pnkp	protein_coding	polynucleotide kinase 3'- phosphatase [Source:MGI Symbol;Acc:MGI:1891698]	OTTMUSG00000022325	GO:0000166,GO:0003690,GO:0003824,GO:0005524,GO:0005634,GO:0005730,GO:0005739,GO:0006281,GO:0006974,GO:0006979,GO:0008152,GO:0016020,GO:0016301,GO:0016310,GO:0016311,GO:0016740,GO:0016787,GO:0019201,GO:0032212,GO:0042769,GO:0046403,GO:0046404,GO:0046939,GO:0051973,GO:0098504,GO:0098506,GO:1904355	nucleotide binding|double-stranded DNA binding|catalytic activity|ATP binding|nucleus|nucleolus|mitochondrion|DNA repair|cellular response to DNA damage stimulus|response to oxidative stress|metabolic process|membrane|kinase activity|phosphorylation|dephosphorylation|transferase activity|hydrolase activity|nucleotide kinase activity|positive regulation of telomere maintenance via telomerase|DNA d…
ENSMUSG00000002968	1362.98	1404.39	1321.56	0.941019	-0.0877041	0.558687	1	9.55604	9.30559	Med25	protein_coding	mediator complex subunit 25 [Source:MGI Symbol;Acc:MGI:1922863]	OTTMUSG00000058334	GO:0000122,GO:0005515,GO:0005634,GO:0006351,GO:0006355,GO:0008134,GO:0035563,GO:0042974,GO:0044798,GO:0045944,GO:0046965,GO:0048147,GO:0071158,GO:2001178	negative regulation of transcription from RNA polymerase II promoter|protein binding|nucleus|transcription, DNA-templated|regulation of transcription, DNA-templated|transcription factor binding|positive regulation of chromatin binding|retinoic acid receptor binding|nuclear transcription factor complex|positive regulation of transcription from RNA polymerase II promoter|retinoid X receptor binding…
ENSMUSG00000002980	6878.57	6695.45	7061.69	1.0547	0.0768328	0.673947	1	123.026	133.004	Bcam	protein_coding	basal cell adhesion molecule [Source:MGI Symbol;Acc:MGI:1929940]	OTTMUSG00000031720	GO:0005055,GO:0005886,GO:0005887,GO:0007155,GO:0007160,GO:0008022,GO:0009986,GO:0016020,GO:0016021,GO:0043236,GO:0070062	laminin receptor activity|plasma membrane|integral component of plasma membrane|cell adhesion|cell-matrix adhesion|protein C-terminus binding|cell surface|membrane|integral component of membrane|laminin binding|extracellular exosome
ENSMUSG00000002981	2129.88	2109.73	2150.04	1.01911	0.0273088	0.86008	1	22.321	22.7312	Clptm1	protein_coding	cleft lip and palate associated transmembrane protein 1 [Source:MGI Symbol;Acc:MGI:1927155]	OTTMUSG00000059268	GO:0003674,GO:0007275,GO:0009897,GO:0016020,GO:0016021,GO:0030154,GO:0033081	molecular_function|multicellular organism development|external side of plasma membrane|membrane|integral component of membrane|cell differentiation|regulation of T cell differentiation in thymus
ENSMUSG00000002983	131.59	147.555	115.624	0.783601	-0.351809	0.234063	1	2.8778	2.40578	Relb	protein_coding	avian reticuloendotheliosis viral (v-rel) oncogene related B [Source:MGI Symbol;Acc:MGI:103289]	OTTMUSG00000020490	GO:0000122,GO:0000978,GO:0001047,GO:0001077,GO:0003677,GO:0003682,GO:0003700,GO:0005515,GO:0005634,GO:0005654,GO:0005737,GO:0005829,GO:0005856,GO:0006351,GO:0006355,GO:0006357,GO:0006954,GO:0007249,GO:0010628,GO:0019882,GO:0032688,GO:0032922,GO:0033256,GO:0034097,GO:0038061,GO:0042088,GO:0043011,GO:0045063,GO:0045087,GO:0045892,GO:0045944,GO:0048511,GO:0071470	negative regulation of transcription from RNA polymerase II promoter|RNA polymerase II core promoter proximal region sequence-specific DNA binding|core promoter binding|transcriptional activator activity, RNA polymerase II core promoter proximal region sequence-specific binding|DNA binding|chromatin binding|transcription factor activity, sequence-specific DNA binding|protein binding|nucleus|nucle…	path:mmu04010,path:mmu04064,path:mmu04380,path:mmu05166,path:mmu05169	MAPK signaling pathway|NF-kappa B signaling pathway|Osteoclast differentiation|HTLV-I infection|Epstein-Barr virus infection
ENSMUSG00000002984	1109.42	1121.84	1097	0.977858	-0.0323028	0.834808	1	26.3835	26.3623	Tomm40	protein_coding	translocase of outer mitochondrial membrane 40 homolog (yeast) [Source:MGI Symbol;Acc:MGI:1858259]	OTTMUSG00000038241	GO:0005654,GO:0005737,GO:0005739,GO:0005741,GO:0005742,GO:0006626,GO:0006810,GO:0006811,GO:0008320,GO:0015031,GO:0015266,GO:0015288,GO:0016020,GO:0016021,GO:0030150,GO:0031307,GO:0032592,GO:0046930,GO:0055085,GO:0070062	nucleoplasm|cytoplasm|mitochondrion|mitochondrial outer membrane|mitochondrial outer membrane translocase complex|protein targeting to mitochondrion|transport|ion transport|protein transmembrane transporter activity|protein transport|protein channel activity|porin activity|membrane|integral component of membrane|protein import into mitochondrial matrix|integral component of mitochondrial outer me…	path:mmu05014	Amyotrophic lateral sclerosis (ALS)
ENSMUSG00000002985	5004.95	5524.43	4485.47	0.811933	-0.300567	0.0785771	1	72.9327	61.6224	Apoe	protein_coding	apolipoprotein E [Source:MGI Symbol;Acc:MGI:88057]	OTTMUSG00000038239	GO:0001540,GO:0001937,GO:0002021,GO:0005102,GO:0005319,GO:0005515,GO:0005543,GO:0005576,GO:0005615,GO:0005634,GO:0005635,GO:0005737,GO:0005764,GO:0005768,GO:0005769,GO:0005770,GO:0005783,GO:0005794,GO:0005874,GO:0005886,GO:0006629,GO:0006641,GO:0006695,GO:0006707,GO:0006810,GO:0006869,GO:0006874,GO:0006898,GO:0006979,GO:0007186,GO:0007263,GO:0007568,GO:0008104,GO:0008201,GO:0008203,GO:0008289,GO:…	beta-amyloid binding|negative regulation of endothelial cell proliferation|response to dietary excess|receptor binding|lipid transporter activity|protein binding|phospholipid binding|extracellular region|extracellular space|nucleus|nuclear envelope|cytoplasm|lysosome|endosome|early endosome|late endosome|endoplasmic reticulum|Golgi apparatus|microtubule|plasma membrane|lipid metabolic process|tri…	path:mmu05010	Alzheimer's disease
ENSMUSG00000002992	0	0	0					7.2255e-05	8.37386e-07	Apoc2	protein_coding	apolipoprotein C-II [Source:MGI Symbol;Acc:MGI:88054]	OTTMUSG00000032974	GO:0005615,GO:0008289,GO:0010518,GO:0010898,GO:0010916,GO:0016004,GO:0032375,GO:0033344,GO:0033700,GO:0034361,GO:0034362,GO:0034363,GO:0034366,GO:0034382,GO:0034384,GO:0042627,GO:0042803,GO:0042953,GO:0043274,GO:0045723,GO:0045833,GO:0048261,GO:0051006,GO:0055102,GO:0060230,GO:0060697,GO:0070062,GO:0070328	extracellular space|lipid binding|positive regulation of phospholipase activity|positive regulation of triglyceride catabolic process|negative regulation of very-low-density lipoprotein particle clearance|phospholipase activator activity|negative regulation of cholesterol transport|cholesterol efflux|phospholipid efflux|very-low-density lipoprotein particle|low-density lipoprotein particle|interm…
ENSMUSG00000002996	2574.08	2436.23	2711.92	1.11316	0.154663	0.316649	1	13.8027	14.6635	Hbp1	protein_coding	high mobility group box transcription factor 1 [Source:MGI Symbol;Acc:MGI:894659]	OTTMUSG00000040005	GO:0003677,GO:0003723,GO:0005515,GO:0005634,GO:0005654,GO:0006351,GO:0006355,GO:0016055,GO:0043268	DNA binding|RNA binding|protein binding|nucleus|nucleoplasm|transcription, DNA-templated|regulation of transcription, DNA-templated|Wnt signaling pathway|positive regulation of potassium ion transport
ENSMUSG00000002997	79.9453	102.556	57.3344	0.559054	-0.83894	0.0214634	1	1.32936	0.760469	Prkar2b	protein_coding	protein kinase, cAMP dependent regulatory, type II beta [Source:MGI Symbol;Acc:MGI:97760]	OTTMUSG00000016980	GO:0000166,GO:0001932,GO:0004862,GO:0005515,GO:0005737,GO:0005743,GO:0005813,GO:0005886,GO:0005952,GO:0006631,GO:0007612,GO:0008603,GO:0016020,GO:0019901,GO:0019904,GO:0030425,GO:0030552,GO:0031625,GO:0034236,GO:0043025,GO:0043197,GO:0043198,GO:0045121,GO:0045859,GO:0048471,GO:0070062,GO:0097546,GO:2000480	nucleotide binding|regulation of protein phosphorylation|cAMP-dependent protein kinase inhibitor activity|protein binding|cytoplasm|mitochondrial inner membrane|centrosome|plasma membrane|cAMP-dependent protein kinase complex|fatty acid metabolic process|learning|cAMP-dependent protein kinase regulator activity|membrane|protein kinase binding|protein domain specific binding|dendrite|cAMP binding|…	path:mmu04910	Insulin signaling pathway
ENSMUSG00000003031	1119.36	1053.82	1184.91	1.1244	0.169156	0.259033	1	10.5651	11.5395	Cdkn1b	protein_coding	cyclin-dependent kinase inhibitor 1B [Source:MGI Symbol;Acc:MGI:104565]	OTTMUSG00000021172	GO:0000082,GO:0004860,GO:0004861,GO:0005515,GO:0005634,GO:0005737,GO:0005768,GO:0005829,GO:0006813,GO:0006919,GO:0007049,GO:0007050,GO:0007219,GO:0007605,GO:0008219,GO:0008284,GO:0008285,GO:0008656,GO:0010942,GO:0019903,GO:0030308,GO:0030544,GO:0031116,GO:0032403,GO:0033673,GO:0042127,GO:0042326,GO:0043066,GO:0043234,GO:0045736,GO:0045737,GO:0045892,GO:0045930,GO:0048102,GO:0048839,GO:0050680,GO:…	G1/S transition of mitotic cell cycle|protein kinase inhibitor activity|cyclin-dependent protein serine/threonine kinase inhibitor activity|protein binding|nucleus|cytoplasm|endosome|cytosol|potassium ion transport|activation of cysteine-type endopeptidase activity involved in apoptotic process|cell cycle|cell cycle arrest|Notch signaling pathway|sensory perception of sound|cell death|positive re…	path:mmu04012,path:mmu04066,path:mmu04068,path:mmu04151,path:mmu04110,path:mmu05200,path:mmu05202,path:mmu05206,path:mmu05203,path:mmu05220,path:mmu05215,path:mmu05222,path:mmu04933,path:mmu05162,path:mmu05161,path:mmu05169	ErbB signaling pathway|HIF-1 signaling pathway|FoxO signaling pathway|PI3K-Akt signaling pathway|Cell cycle|Pathways in cancer|Transcriptional misregulation in cancers|MicroRNAs in cancer|Viral carcinogenesis|Chronic myeloid leukemia|Prostate cancer|Small cell lung cancer|AGE-RAGE signaling pathway in diabetic complications|Measles|Hepatitis B|Epstein-Barr virus infection
ENSMUSG00000003032	917.701	854.983	980.419	1.14671	0.197502	0.192781	1	12.9928	15.0275	Klf4	protein_coding	Kruppel-like factor 4 (gut) [Source:MGI Symbol;Acc:MGI:1342287]	OTTMUSG00000007231	GO:0000122,GO:0000785,GO:0000790,GO:0000975,GO:0000987,GO:0001010,GO:0001047,GO:0001077,GO:0001085,GO:0001190,GO:0001221,GO:0003676,GO:0003677,GO:0003690,GO:0003700,GO:0005515,GO:0005634,GO:0005654,GO:0005667,GO:0005719,GO:0005737,GO:0006351,GO:0006355,GO:0006357,GO:0006366,GO:0008013,GO:0008134,GO:0008285,GO:0009913,GO:0010033,GO:0010628,GO:0010629,GO:0014067,GO:0014740,GO:0019827,GO:0030154,GO:…	negative regulation of transcription from RNA polymerase II promoter|chromatin|nuclear chromatin|regulatory region DNA binding|core promoter proximal region sequence-specific DNA binding|transcription factor activity, sequence-specific DNA binding transcription factor recruiting|core promoter binding|transcriptional activator activity, RNA polymerase II core promoter proximal region sequence-spec…	path:mmu04550	Signaling pathways regulating pluripotency of stem cells
ENSMUSG00000003033	991.047	1003.59	978.508	0.975012	-0.0365076	0.814603	1	14.0903	13.2606	Ap1m1	protein_coding	adaptor-related protein complex AP-1, mu subunit 1 [Source:MGI Symbol;Acc:MGI:102776]	OTTMUSG00000022231	GO:0005515,GO:0005794,GO:0005802,GO:0006810,GO:0006886,GO:0015031,GO:0016020,GO:0016192,GO:0030131,GO:0031410,GO:0032438,GO:0035646,GO:0070062	protein binding|Golgi apparatus|trans-Golgi network|transport|intracellular protein transport|protein transport|membrane|vesicle-mediated transport|clathrin adaptor complex|cytoplasmic vesicle|melanosome organization|endosome to melanosome transport|extracellular exosome	path:mmu04142	Lysosome
ENSMUSG00000003037	474.764	458.363	491.165	1.07156	0.0997169	0.575127	1	4.34217	4.54635	Rab8a	protein_coding	RAB8A, member RAS oncogene family [Source:MGI Symbol;Acc:MGI:96960]	OTTMUSG00000022245	GO:0000166,GO:0003924,GO:0005515,GO:0005525,GO:0005634,GO:0005730,GO:0005737,GO:0005768,GO:0005794,GO:0005813,GO:0005856,GO:0005886,GO:0005929,GO:0006810,GO:0006904,GO:0007264,GO:0007409,GO:0008021,GO:0009306,GO:0014069,GO:0015031,GO:0016020,GO:0016023,GO:0019003,GO:0019901,GO:0030030,GO:0030140,GO:0030425,GO:0031410,GO:0031489,GO:0031513,GO:0032869,GO:0032880,GO:0036064,GO:0042384,GO:0042995,GO:…	nucleotide binding|GTPase activity|protein binding|GTP binding|nucleus|nucleolus|cytoplasm|endosome|Golgi apparatus|centrosome|cytoskeleton|plasma membrane|cilium|transport|vesicle docking involved in exocytosis|small GTPase mediated signal transduction|axonogenesis|synaptic vesicle|protein secretion|postsynaptic density|protein transport|membrane|cytoplasmic, membrane-bounded vesicle|GDP binding…	path:mmu04152,path:mmu04144,path:mmu04972	AMPK signaling pathway|Endocytosis|Pancreatic secretion
ENSMUSG00000003038	28.3017	35.5807	21.0226	0.590844	-0.759152	0.209698	1	0.828831	0.444755	Hmgn2	protein_coding	high mobility group nucleosomal binding domain 2 [Source:MGI Symbol;Acc:MGI:96136]	OTTMUSG00000009711	GO:0000122,GO:0005634,GO:0006357,GO:0040034	negative regulation of transcription from RNA polymerase II promoter|nucleus|regulation of transcription from RNA polymerase II promoter|regulation of development, heterochronic
ENSMUSG00000003039	542.971	532.664	553.277	1.0387	0.0547771	0.753231	1	12.218	12.3429	Fam32a	protein_coding	family with sequence similarity 32, member A [Source:MGI Symbol;Acc:MGI:1915172]		GO:0005634,GO:0005654,GO:0005730,GO:0005739,GO:0006915,GO:0007049,GO:0008150,GO:0043231,GO:0044822	nucleus|nucleoplasm|nucleolus|mitochondrion|apoptotic process|cell cycle|biological_process|intracellular membrane-bounded organelle|poly(A) RNA binding
ENSMUSG00000003051	0	0	0					0	0	Elf3	protein_coding	E74-like factor 3 [Source:MGI Symbol;Acc:MGI:1101781]	OTTMUSG00000049800	GO:0000978,GO:0001077,GO:0001824,GO:0003677,GO:0003700,GO:0003713,GO:0005634,GO:0005737,GO:0006351,GO:0006355,GO:0006366,GO:0006954,GO:0007275,GO:0009653,GO:0009790,GO:0030154,GO:0030198,GO:0030855,GO:0043565,GO:0045892,GO:0045893,GO:0045944,GO:0060056	RNA polymerase II core promoter proximal region sequence-specific DNA binding|transcriptional activator activity, RNA polymerase II core promoter proximal region sequence-specific binding|blastocyst development|DNA binding|transcription factor activity, sequence-specific DNA binding|transcription coactivator activity|nucleus|cytoplasm|transcription, DNA-templated|regulation of transcription, DNA-…
ENSMUSG00000003053	0	0	0					0	0	Cyp2c29	protein_coding	cytochrome P450, family 2, subfamily c, polypeptide 29 [Source:MGI Symbol;Acc:MGI:103238]	OTTMUSG00000028391	GO:0004497,GO:0005506,GO:0005783,GO:0008392,GO:0008395,GO:0016020,GO:0016491,GO:0016705,GO:0016712,GO:0019373,GO:0020037,GO:0034875,GO:0043231,GO:0046872,GO:0055114,GO:0070330	monooxygenase activity|iron ion binding|endoplasmic reticulum|arachidonic acid epoxygenase activity|steroid hydroxylase activity|membrane|oxidoreductase activity|oxidoreductase activity, acting on paired donors, with incorporation or reduction of molecular oxygen|oxidoreductase activity, acting on paired donors, with incorporation or reduction of molecular oxygen, reduced flavin or flavoprotein a…	path:mmu00140,path:mmu00590,path:mmu00591,path:mmu00830,path:mmu04726,path:mmu04750,path:mmu05204	Steroid hormone biosynthesis|Arachidonic acid metabolism|Linoleic acid metabolism|Retinol metabolism|Serotonergic synapse|Inflammatory mediator regulation of TRP channels|Chemical carcinogenesis
ENSMUSG00000003062	182.303	160.113	204.493	1.27718	0.352959	0.169046	1	2.85265	3.77722	Stard3nl	protein_coding	STARD3 N-terminal like [Source:MGI Symbol;Acc:MGI:1923455]	OTTMUSG00000054348	GO:0003674,GO:0005765,GO:0005768,GO:0008150,GO:0016020,GO:0016021	molecular_function|lysosomal membrane|endosome|biological_process|membrane|integral component of membrane
ENSMUSG00000003068	1877.35	1839.73	1914.97	1.0409	0.0578269	0.703155	1	17.5054	18.1292	Stk11	protein_coding	serine/threonine kinase 11 [Source:MGI Symbol;Acc:MGI:1341870]	OTTMUSG00000000002	GO:0000166,GO:0000287,GO:0001558,GO:0001894,GO:0001944,GO:0002039,GO:0004672,GO:0004674,GO:0005515,GO:0005524,GO:0005634,GO:0005737,GO:0005739,GO:0005829,GO:0006468,GO:0006914,GO:0006915,GO:0006974,GO:0007049,GO:0007050,GO:0007283,GO:0007286,GO:0007409,GO:0008285,GO:0010212,GO:0010508,GO:0016020,GO:0016301,GO:0016310,GO:0016740,GO:0030010,GO:0030111,GO:0030154,GO:0030275,GO:0030295,GO:0030308,GO:…	nucleotide binding|magnesium ion binding|regulation of cell growth|tissue homeostasis|vasculature development|p53 binding|protein kinase activity|protein serine/threonine kinase activity|protein binding|ATP binding|nucleus|cytoplasm|mitochondrion|cytosol|protein phosphorylation|autophagy|apoptotic process|cellular response to DNA damage stimulus|cell cycle|cell cycle arrest|spermatogenesis|sperma…	path:mmu04068,path:mmu04151,path:mmu04152,path:mmu04150,path:mmu04920,path:mmu04211	FoxO signaling pathway|PI3K-Akt signaling pathway|AMPK signaling pathway|mTOR signaling pathway|Adipocytokine signaling pathway|Longevity regulating pathway - mammal
ENSMUSG00000003070	20.2257	14.6509	25.8005	1.76102	0.816412	0.261817	1	0.398741	0.757442	Efna2	protein_coding	ephrin A2 [Source:MGI Symbol;Acc:MGI:102707]	OTTMUSG00000000009	GO:0005515,GO:0005886,GO:0007411,GO:0016020,GO:0030316,GO:0031225,GO:0031594,GO:0043204,GO:0046849,GO:0046875,GO:0048013	protein binding|plasma membrane|axon guidance|membrane|osteoclast differentiation|anchored component of membrane|neuromuscular junction|perikaryon|bone remodeling|ephrin receptor binding|ephrin receptor signaling pathway	path:mmu04014,path:mmu04015,path:mmu04151,path:mmu04360	Ras signaling pathway|Rap1 signaling pathway|PI3K-Akt signaling pathway|Axon guidance
ENSMUSG00000003072	8567.51	8674.37	8460.65	0.975363	-0.0359892	0.849443	1	401.182	414.611	Atp5d	protein_coding	ATP synthase, H+ transporting, mitochondrial F1 complex, delta subunit [Source:MGI Symbol;Acc:MGI:1913293]	OTTMUSG00000000005	GO:0000275,GO:0005739,GO:0005740,GO:0005743,GO:0005753,GO:0006754,GO:0006810,GO:0006811,GO:0015078,GO:0015986,GO:0015992,GO:0016020,GO:0016887,GO:0032403,GO:0045259,GO:0045261,GO:0046034,GO:0046933,GO:0046961	mitochondrial proton-transporting ATP synthase complex, catalytic core F(1)|mitochondrion|mitochondrial envelope|mitochondrial inner membrane|mitochondrial proton-transporting ATP synthase complex|ATP biosynthetic process|transport|ion transport|hydrogen ion transmembrane transporter activity|ATP synthesis coupled proton transport|proton transport|membrane|ATPase activity|protein complex binding|…	path:mmu00190,path:mmu05010,path:mmu05012,path:mmu05016	Oxidative phosphorylation|Alzheimer's disease|Parkinson's disease|Huntington's disease
ENSMUSG00000003099	1448.82	1411.72	1485.92	1.05256	0.0739037	0.622936	1	31.0253	32.9574	Ppp5c	protein_coding	protein phosphatase 5, catalytic subunit [Source:MGI Symbol;Acc:MGI:102666]	OTTMUSG00000016479	GO:0001933,GO:0001965,GO:0003723,GO:0004721,GO:0004871,GO:0005515,GO:0005524,GO:0005634,GO:0005654,GO:0005737,GO:0005829,GO:0005886,GO:0006470,GO:0008017,GO:0016020,GO:0016576,GO:0016787,GO:0031072,GO:0042802,GO:0043005,GO:0043025,GO:0043123,GO:0043204,GO:0043231,GO:0043234,GO:0043278,GO:0043531,GO:0046872,GO:0051259,GO:0051291,GO:0060548,GO:0071944,GO:1901215,GO:1990635,GO:2000324	negative regulation of protein phosphorylation|G-protein alpha-subunit binding|RNA binding|phosphoprotein phosphatase activity|signal transducer activity|protein binding|ATP binding|nucleus|nucleoplasm|cytoplasm|cytosol|plasma membrane|protein dephosphorylation|microtubule binding|membrane|histone dephosphorylation|hydrolase activity|heat shock protein binding|identical protein binding|neuron pro…	path:mmu04010	MAPK signaling pathway
ENSMUSG00000003119	481.135	451.038	511.232	1.13346	0.18073	0.301029	1	2.19551	2.43542	Cdk12	protein_coding	cyclin-dependent kinase 12 [Source:MGI Symbol;Acc:MGI:1098802]	OTTMUSG00000002637	GO:0000166,GO:0002944,GO:0004672,GO:0004674,GO:0004693,GO:0005524,GO:0005634,GO:0005730,GO:0006397,GO:0006468,GO:0008353,GO:0008380,GO:0016301,GO:0016310,GO:0016607,GO:0016740,GO:0019908,GO:0030332,GO:0043405,GO:0043484,GO:0046777,GO:0070816	nucleotide binding|cyclin K-CDK12 complex|protein kinase activity|protein serine/threonine kinase activity|cyclin-dependent protein serine/threonine kinase activity|ATP binding|nucleus|nucleolus|mRNA processing|protein phosphorylation|RNA polymerase II carboxy-terminal domain kinase activity|RNA splicing|kinase activity|phosphorylation|nuclear speck|transferase activity|nuclear cyclin-dependent p…
ENSMUSG00000003123	1825.52	1812.52	1838.52	1.01435	0.0205493	0.894853	1	10.8258	10.8378	Lipe	protein_coding	lipase, hormone sensitive [Source:MGI Symbol;Acc:MGI:96790]	OTTMUSG00000034139	GO:0004806,GO:0005515,GO:0005615,GO:0005634,GO:0005737,GO:0005739,GO:0005811,GO:0005829,GO:0005886,GO:0005901,GO:0006361,GO:0006363,GO:0006629,GO:0008152,GO:0008202,GO:0008203,GO:0016020,GO:0016042,GO:0016298,GO:0016787,GO:0016788,GO:0019433,GO:0019901,GO:0033878,GO:0042134,GO:0042758,GO:0046340,GO:0047372	triglyceride lipase activity|protein binding|extracellular space|nucleus|cytoplasm|mitochondrion|lipid particle|cytosol|plasma membrane|caveola|transcription initiation from RNA polymerase I promoter|termination of RNA polymerase I transcription|lipid metabolic process|metabolic process|steroid metabolic process|cholesterol metabolic process|membrane|lipid catabolic process|lipase activity|hydrol…	path:mmu04024,path:mmu04152,path:mmu04910,path:mmu04923,path:mmu04925	cAMP signaling pathway|AMPK signaling pathway|Insulin signaling pathway|Regulation of lipolysis in adipocyte|Aldosterone synthesis and secretion
[truncated: 21,974 more rows]
